# Supplementary material for: Diversity of bioprotective microbial organisms in Upper Region of Assam and its efficacy against Meloidogyne graminicola
Source: PeerJ. 2023 Jul 28;11:e15779. doi: 10.7717/peerj.15779 (PMC10389073; doi:10.7717/peerj.15779)
Supplement: Supplemental Information 1 [file peerj-11-15779-s001.xlsx]

## Sheet: Bacteria invitro
									BAK1
conc	6hr	A		12hr	A		24hr	A		48 hr	A		conc	6hr	A		12hr	A		24hr	A		48 hr	A
S/8	12	20.2679		18	25.1041		26	30.6573		36	36.8699		S/4	16	23.5782		22	27.9721		34	35.6685		44	41.5539
S/8	14	21.9728		22	27.9721		30	33.2109		42	40.3966		S/4	18	25.1041		28	31.9481		36	36.8699		48	43.8538
S/8	14	21.9728		24	29.3339		32	34.4499		38	38.0567		S/4	22	27.9721		30	33.2109		38	38.0567		48	43.8538
Mean	13.3333	21.4045		21.3333	27.47		29.3333	32.7727		38.6667	38.4411		mean	18.6667	25.5515		26.6667	31.0437		36	36.8651		46.6667	43.0872
conc	6hr	A		12hr	A		24hr	A		48 hr	A		conc	6hr	A		12hr	A		24hr	A		48 hr	A
S/2	20	26.5651		28	31.9481		38	38.0567		54	47.2943		S	24	29.3339		34	35.6685		42	40.3966		54	47.2943
S/2	22	27.9721		30	33.2109		40	39.2315		52	46.1462		S	28	31.9481		36	36.8699		46	42.7057		58	49.6034
S/2	22	27.9721		26	30.6573		34	35.6685		48	43.8538		S	30	33.2109		38	38.0567		48	43.8538		60	50.7685
mean	21.3333	27.5031		28	31.9388		37.3333	37.6523		51.3333	45.7648		mean	27.3333	31.4976		36	36.8651		45.3333	42.3187		57.3333	49.2221
									BAK2
conc	6hr	A		12hr	A		24hr	A		48 hr	A		conc	6hr	A		12hr	A		24hr	A		48 hr	A
S/8	6	14.1788		14	21.9728		22	27.9721		34	35.6685		S/4	12	20.2679		18	25.1041		32	34.4499		42	40.3966
S/8	8	16.4299		16	23.5782		24	29.3339		38	38.0567		S/4	14	21.9728		22	27.9721		30	33.2109		40	39.2315
S/8	6	14.1788		18	25.1041		28	31.9481		38	38.0567		S/4	14	21.9728		20	26.5651		30	33.2109		42	40.3966
Mean	6.66667	14.9292		16	23.5517		24.6667	29.7513		36.6667	37.2607		mean	13.3333	21.4045		20	26.5471		30.6667	33.6239		41.3333	40.0082
conc	6hr	A		12hr	A		24hr	A		48 hr	A		conc	6hr	A		12hr	A		24hr	A		48 hr	A
S/2	18	25.1041		28	31.9481		36	36.8699		48	43.8538		S	36	36.8699		42	40.3966		48	43.8538		27	31.3064
S/2	22	27.9721		30	33.2109		38	38.0567		50	45		S	28	31.9481		38	38.0567		46	42.7057		27	31.3064
S/2	22	27.9721		32	34.4499		38	38.0567		50	45		S	30	33.2109		36	36.8699		46	42.7057		28	31.9481
mean	20.6667	27.0161		30	33.203		37.3333	37.6611		49.3333	44.6179		mean	31.3333	34.0096		38.6667	38.4411		46.6667	43.0884		27.3333	31.5203
										BAB3
conc	6hr	A		12hr	A		24hr	A		48 hr	A		conc	6hr	A		12hr	A		24hr	A		48 hr	A
S/8	4	11.537		12	20.2679		16	23.5782		22	27.9721		S/4	8	16.4299		14	21.9728		22	27.9721		30	33.2109
S/8	2	8.1301		8	16.4299		14	21.9728		18	25.1041		S/4	8	16.4299		16	23.5782		24	29.3339		32	34.4499
S/8	4	11.537		12	20.2679		18	25.1041		20	26.5651		S/4	10	18.4349		16	23.5782		26	30.6573		32	34.4499
Mean	3.33333	10.4013		10.6667	18.9886		16	23.5517		20	26.5471		mean	8.66667	17.0983		15.3333	23.043		24	29.3211		31.3333	34.0369
conc	6hr	A		12hr	A		24hr	A		48 hr	A		conc	6hr	A		12hr	A		24hr	A		48 hr	A
S/2	14	21.9728		18	25.1041		24	29.3339		32	34.4499		S	18	25.1041		26	30.6573		34	35.6685		44	41.5539
S/2	12	20.2679		16	23.5782		28	31.9481		36	36.8699		S	20	26.5651		26	30.6573		32	34.4499		38	38.0567
S/2	14	21.9728		16	23.5782		26	30.6573		38	38.0567		S	20	26.5651		28	31.9481		38	38.0567		46	42.7057
mean	13.3333	21.4167		16.6667	24.0868		26	30.6464		35.3333	36.4588		mean	19.3333	26.0781		26.6667	31.0876		34.6667	36.0584		42.6667	40.7721
									BJA15
conc	6hr	A		12hr	A		24hr	A		48 hr	A		conc	6hr	A		12hr	A		24hr	A		48 hr	A
S/8	36	36.8699		48	43.8538		62	51.9433		76	60.6661		S/4	42	40.3966		52	46.1462		66	54.3315		78	62.0279
S/8	38	38.0567		50	45		66	54.3315		74	59.3427		S/4	40	39.2315		54	47.2943		68	55.5501		80	63.4349
S/8	36	36.8699		50	45		64	53.1301		76	60.6661		S/4	44	41.5539		54	47.2943		66	54.3315		82	64.8959
Mean	36.6667	37.2655		49.3333	44.6179		64	53.1349		75.3333	60.225		mean	42	40.394		53.3333	46.9116		66.6667	54.7377		80	63.4529
conc	6hr	A		12hr	A		24hr	A		48 hr	A		conc	6hr	A		12hr	A		24hr	A		48 hr	A
S/2	48	43.8538		58	49.6034		80	63.4349		98	81.8699		S	60	50.7685		74	59.3427		90	71.5651		100	90
S/2	50	45		60	50.7685		84	66.4218		100	90		S	62	51.9433		76	60.6661		94	75.8212		100	90
S/2	54	47.2943		62	51.9433		88	69.7321		100	90		S	66	54.3315		78	62.0279		96	78.463		100	90
mean	50.6667	45.3827		60	50.7717		84	66.5296		99.3333	87.29		mean	62.6667	52.3477		76	60.6789		93.3333	75.2831		100	90
									BSH8
conc	6hr	A		12hr	A		24hr	A		48 hr	A		conc	6hr	A		12hr	A		24hr	A		48 hr	A
S/8	44	41.5539		58	49.6034		72	58.0519		82	64.8959		S/4	56	48.4461		66	54.3315		78	62.0279		90	71.5651
S/8	42	40.3966		56	48.4461		66	54.3315		80	63.4349		S/4	54	47.2943		68	55.5501		78	62.0279		88	69.7321
S/8	46	42.7057		56	48.4461		68	55.5501		84	66.4218		S/4	52	46.1462		64	53.1301		80	63.4349		88	69.7321
Mean	44	41.5521		56.6667	48.8319		68.6667	55.9778		82	64.9176		mean	54	47.2955		66	54.3372		78.6667	62.4969		88.6667	70.3431
conc	6hr	A		12hr	A		24hr	A		48 hr	A		conc	6hr	A		12hr	A		24hr	A		48 hr	A
S/2	64	53.1301		76	60.6661		84	66.4218		96	78.463		S	76	60.6661		84	66.4218		94	75.8212		100	90
S/2	60	50.7685		72	58.0519		82	64.8959		98	81.8699		S	74	59.3427		82	64.8959		96	78.463		100	90
S/2	66	54.3315		76	60.6661		84	66.4218		96	78.463		S	76	60.6661		84	66.4218		92	73.5701		100	90
mean	63.3333	52.7433		74.6667	59.7947		83.3333	65.9132		96.6667	79.5987		mean	75.3333	60.225		83.3333	65.9132		94	75.9514		100	90
									BTS6
conc	6hr	A		12hr	A		24hr	A		48 hr	A		conc	6hr	A		12hr	A		24hr	A		48 hr	A
S/8	6	14.1788		18	25.1041		28	31.9481		42	40.3966		S/4	12	20.2679		22	27.9721		32	34.4499		48	43.8538
S/8	8	16.4299		16	23.5782		26	30.6573		40	39.2315		S/4	14	21.9728		24	29.3339		28	31.9481		44	41.5539
S/8	6	14.1788		18	25.1041		28	31.9481		40	39.2315		S/4	10	18.4349		22	27.9721		32	34.4499		42	40.3966
Mean	6.66667	14.9292		17.3333	24.5955		27.3333	31.5178		40.6667	39.6199		mean	12	20.2252		22.6667	28.426		30.6667	33.616		44.6667	41.9348
conc	6hr	A		12hr	A		24hr	A		48 hr	A		conc	6hr	A		12hr	A		24hr	A		48 hr	A
S/2	24	29.3339		32	34.4499		42	40.3966		52	46.1462		S	30	33.2109		40	39.2315		48	43.8538		64	53.1301
S/2	22	27.9721		28	31.9481		40	39.2315		50	45		S	36	36.8699		42	40.3966		50	45		60	50.7685
S/2	20	26.5651		28	31.9481		38	38.0567		52	46.1462		S	28	31.9481		38	38.0567		48	43.8538		62	51.9433
mean	22	27.957		29.3333	32.782		40	39.2283		51.3333	45.7641		mean	31.3333	34.0096		40	39.2283		48.6667	44.2359		62	51.9473
									BTM7
conc	6hr	A		12hr	A		24hr	A		48 hr	A		conc	6hr	A		12hr	A		24hr	A		48 hr	A
S/8	4	11.537		16	23.5782		32	34.4499		42	40.3966		S/4	8	16.4299		18	25.1041		36	36.8699		56	48.4461
S/8	2	8.1301		12	20.2679		30	33.2109		48	43.8538		S/4	6	14.1788		14	21.9728		38	38.0567		54	47.2943
S/8	4	11.537		14	21.9728		26	30.6573		44	41.5539		S/4	6	14.1788		16	23.5782		42	40.3966		56	48.4461
Mean	3.33333	10.4013		14	21.9396		29.3333	32.7727		44.6667	41.9348		mean	6.66667	14.9292		16	23.5517		38.6667	38.4411		55.3333	48.0621
conc	6hr	A		12hr	A		24hr	A		48 hr	A		conc	6hr	A		12hr	A		24hr	A		48 hr	A
S/2	14	21.9728		28	31.9481		38	38.0567		60	50.7685		S	20	26.5651		28	31.9481		42	40.3966		64	53.1301
S/2	16	23.5782		30	33.2109		40	39.2315		58	49.6034		S	18	25.1041		32	34.4499		46	42.7057		68	55.5501
S/2	16	23.5782		32	34.4499		38	38.0567		62	51.9433		S	18	25.1041		32	34.4499		48	43.8538		68	55.5501
mean	15.3333	23.043		30	33.203		38.6667	38.4483		60	50.7717		mean	18.6667	25.5911		30.6667	33.616		45.3333	42.3187		66.6667	54.7434
									BTS5
conc	6hr	A		12hr	A		24hr	A		48 hr	A		conc	6hr	A		12hr	A		24hr	A		48 hr	A
S/8	36	36.8699		48	43.8538		62	51.9433		80	63.4349		S/4	40	39.2315		56	48.4461		68	55.5501		84	66.4218
S/8	38	38.0567		48	43.8538		64	53.1301		78	62.0279		S/4	44	41.5539		54	47.2943		70	56.7891		84	66.4218
S/8	36	36.8699		46	42.7057		60	50.7685		78	62.0279		S/4	40	39.2315		56	48.4461		72	58.0519		86	68.0272
Mean	36.6667	37.2655		47.3333	43.4711		62	51.9473		78.6667	62.4969		mean	41.3333	40.0057		55.3333	48.0621		70	56.797		84.6667	66.957
conc	6hr	A		12hr	A		24hr	A		48 hr	A		conc	6hr	A		12hr	A		24hr	A		48 hr	A
S/2	48	43.8538		60	50.7685		92	73.5701		98	81.8699		S	56	48.4461		72	58.0519		98	81.8699		100	90
S/2	50	45		64	53.1301		94	75.8212		100	90		S	48	43.8538		74	59.3427		96	78.463		100	90
S/2	48	43.8538		62	51.9433		96	78.463		100	90		S	48	43.8538		70	56.7891		98	81.8699		100	90
mean	48.6667	44.2359		62	51.9473		94	75.9514		99.3333	87.29		mean	50.6667	45.3845		72	58.0612		97.3333	80.7343		100	90
									BSL 9
conc	6hr	A		12hr	A		24hr	A		48 hr	A		conc	6hr	A		12hr	A		24hr	A		48 hr	A
S/8	2	8.1301		12	20.2679		20	26.5651		28	31.9481		S/4	6	14.1788		14	21.9728		22	27.9721		30	33.2109
S/8	6	14.1788		8	16.4299		16	23.5782		24	29.3339		S/4	4	11.537		10	18.4349		18	25.1041		26	30.6573
S/8	2	8.1301		8	16.4299		18	25.1041		22	27.9721		S/4	8	16.4299		12	20.2679		22	27.9721		28	31.9481
Mean	3.33333	10.1463		9.33333	17.7093		18	25.0824		24.6667	29.7513		mean	6	14.0486		12	20.2252		20.6667	27.0161		28	31.9388
conc	6hr	A		12hr	A		24hr	A		48 hr	A		conc	6hr	A		12hr	A		24hr	A		48 hr	A
S/2	10	18.4349		18	25.1041		28	31.9481		36	36.8699		S	16	23.5782		22	27.9721		30	33.2109		40	39.2315
S/2	6	14.1788		16	23.5782		24	29.3339		30	33.2109		S	8	16.4299		20	26.5651		28	31.9481		34	35.6685
S/2	10	18.4349		20	26.5651		28	31.9481		38	38.0567		S	18	25.1041		22	27.9721		30	33.2109		44	41.5539
mean	8.66667	17.0162		18	25.0824		26.6667	31.0767		34.6667	36.0458		mean	14	21.7041		21.3333	27.5031		29.3333	32.79		39.3333	38.818
									BSL10
conc	6hr	A		12hr	A		24hr	A		48 hr	A		conc	6hr	A		12hr	A		24hr	A		48 hr	A
S/8	18	25.1041		22	27.9721		26	30.6573		30	33.2109		S/4	20	26.5651		24	29.3339		26	30.6573		32	34.4499
S/8	16	23.5782		20	26.5651		22	27.9721		26	30.6573		S/4	10	18.4349		12	20.2679		14	21.9728		18	25.1041
S/8	8	16.4299		12	20.2679		14	21.9728		16	23.5782		S/4	18	25.1041		26	30.6573		28	31.9481		30	33.2109
Mean	14	21.7041		18	24.935		20.6667	26.8674		24	29.1488		mean	16	23.368		20.6667	26.753		22.6667	28.1927		26.6667	30.9216
conc	6hr	A		12hr	A		24hr	A		48 hr	A		conc	6hr	A		12hr	A		24hr	A		48 hr	A
S/2	24	29.3339		28	31.9481		36	36.8699		38	38.0567		S	18	25.1041		26	30.6573		34	35.6685		40	39.2315
S/2	14	21.9728		20	26.5651		22	27.9721		28	31.9481		S	18	25.1041		28	31.9481		38	38.0567		46	42.7057
S/2	20	26.5651		24	29.3339		26	30.6573		34	35.6685		S	28	31.9481		34	35.6685		40	39.2315		42	40.3966
mean	19.3333	25.9572		24	29.2823		28	31.8331		33.3333	35.2244		mean	21.3333	27.3854		29.3333	32.758		37.3333	37.6523		42.6667	40.7779
									BGA11
conc	6hr	A		12hr	A		24hr	A		48 hr	A		conc	6hr	A		12hr	A		24hr	A		48 hr	A
S/8	4	11.537		8	16.4299		12	20.2679		12	20.2679		S/4	4	11.537		10	18.4349		14	21.9728		16	23.5782
S/8	0	0		2	8.1301		2	8.1301		6	14.1788		S/4	6	14.1788		10	18.4349		16	23.5782		22	27.9721
S/8	2	8.1301		6	14.1788		8	16.4299		10	18.4349		S/4	2	8.1301		8	16.4299		8	16.4299		14	21.9728
Mean	2	6.55569		5.33333	12.913		7.33333	14.9426		9.33333	17.6272		mean	4	11.282		9.33333	17.7666		12.6667	20.6603		17.3333	24.5077
conc	6hr	A		12hr	A		24hr	A		48 hr	A		conc	6hr	A		12hr	A		24hr	A		48 hr	A
S/2	6	14.1788		10	18.4349		18	25.1041		26	30.6573		S	6	14.1788		16	23.5782		18	25.1041		20	26.5651
S/2	2	8.1301		6	14.1788		8	16.4299		12	20.2679		S	12	20.2679		20	26.5651		26	30.6573		30	33.2109
S/2	8	16.4299		10	18.4349		14	21.9728		20	26.5651		S	12	20.2679		18	25.1041		20	26.5651		22	27.9721
mean	5.33333	12.913		8.66667	17.0162		13.3333	21.1689		19.3333	25.8301		mean	10	18.2382		18	25.0824		21.3333	27.4421		24	29.2494
									BGA12
conc	6hr	A		12hr	A		24hr	A		48 hr	A		conc	6hr	A		12hr	A		24hr	A		48 hr	A
S/8	32	34.4499		36	36.8699		42	40.3966		54	47.2943		S/4	22	27.9721		28	31.9481		34	35.6685		36	36.8699
S/8	16	23.5782		20	26.5651		28	31.9481		36	36.8699		S/4	38	38.0567		48	43.8538		54	47.2943		58	49.6034
S/8	22	27.9721		28	31.9481		32	34.4499		38	38.0567		S/4	26	30.6573		36	36.8699		38	38.0567		42	40.3966
Mean	23.3333	28.6667		28	31.7943		34	35.5982		42.6667	40.7403		mean	28.6667	32.2287		37.3333	37.5572		42	40.3399		45.3333	42.29
conc	6hr	A		12hr	A		24hr	A		48 hr	A		conc	6hr	A		12hr	A		24hr	A		48 hr	A
S/2	28	31.9481		34	35.6685		38	38.0567		42	40.3966		S	36	36.8699		38	38.0567		44	41.5539		54	47.2943
S/2	34	35.6685		36	36.8699		44	41.5539		48	43.8538		S	34	35.6685		44	41.5539		54	47.2943		64	53.1301
S/2	42	40.3966		46	42.7057		54	47.2943		58	49.6034		S	48	43.8538		50	45		58	49.6034		68	55.5501
mean	34.6667	36.0044		38.6667	38.4147		45.3333	42.3017		49.3333	44.6179		mean	39.3333	38.7974		44	41.5369		52	46.1506		62	51.9915
									BJA13
conc	6hr	A		12hr	A		24hr	A		48 hr	A		conc	6hr	A		12hr	A		24hr	A		48 hr	A
S/8	6	14.1788		8	16.4299		16	23.5782		22	27.9721		S/4	8	16.4299		14	21.9728		18	25.1041		26	30.6573
S/8	2	8.1301		6	14.1788		8	16.4299		16	23.5782		S/4	8	16.4299		10	18.4349		14	21.9728		22	27.9721
S/8	2	8.1301		6	14.1788		14	21.9728		18	25.1041		S/4	6	14.1788		8	16.4299		14	21.9728		20	26.5651
Mean	3.33333	10.1463		6.66667	14.9292		12.6667	20.6603		18.6667	25.5515		mean	7.33333	15.6796		10.6667	18.9459		15.3333	23.0165		22.6667	28.3982
conc	6hr	A		12hr	A		24hr	A		48 hr	A		conc	6hr	A		12hr	A		24hr	A		48 hr	A
S/2	14	21.9728		20	26.5651		28	31.9481		38	38.0567		S	22	27.9721		28	31.9481		36	36.8699		44	41.5539
S/2	6	14.1788		12	20.2679		18	25.1041		28	31.9481		S	20	26.5651		30	33.2109		38	38.0567		50	45
S/2	18	25.1041		22	27.9721		26	30.6573		34	35.6685		S	18	25.1041		22	27.9721		30	33.2109		38	38.0567
mean	12.6667	20.4186		18	24.935		24	29.2365		33.3333	35.2244		mean	20	26.5471		26.6667	31.0437		34.6667	36.0458		44	41.5369
									BJA14
conc	6hr	A		12hr	A		24hr	A		48 hr	A		conc	6hr	A		12hr	A		24hr	A		48 hr	A
S/8	30	33.2109		36	36.8699		42	40.3966		48	43.8538		S/4	36	36.8699		42	40.3966		48	43.8538		58	49.6034
S/8	20	26.5651		28	31.9481		34	35.6685		42	40.3966		S/4	28	31.9481		32	34.4499		38	38.0567		56	48.4461
S/8	28	31.9481		34	35.6685		38	38.0567		40	39.2315		S/4	18	25.1041		24	29.3339		30	33.2109		38	38.0567
Mean	26	30.5747		32.6667	34.8288		38	38.0406		43.3333	41.1606		mean	27.3333	31.3073		32.6667	34.7268		38.6667	38.3738		50.6667	45.3687
conc	6hr	A		12hr	A		24hr	A		48 hr	A		conc	6hr	A		12hr	A		24hr	A		48 hr	A
S/2	40	39.2315		48	43.8538		58	49.6034		68	55.5501		S	56	48.4461		62	51.9433		68	55.5501		72	58.0519
S/2	28	31.9481		34	35.6685		42	40.3966		46	42.7057		S	38	38.0567		46	42.7057		50	45		62	51.9433
S/2	34	35.6685		42	40.3966		48	43.8538		58	49.6034		S	42	40.3966		50	45		54	47.2943		58	49.6034
mean	34	35.616		41.3333	39.973		49.3333	44.6179		57.3333	49.2864		mean	45.3333	42.2998		52.6667	46.5497		57.3333	49.2815		64	53.1996
									BTS4
conc	6hr	A		12hr	A		24hr	A		48 hr	A		conc	6hr	A		12hr	A		24hr	A		48 hr	A
S/8	42	40.3966		54	47.2943		66	54.3315		80	63.4349		S/4	52	46.1462		62	51.9433		74	59.3427		88	69.7321
S/8	36	36.8699		48	43.8538		58	49.6034		76	60.6661		S/4	44	41.5539		56	48.4461		68	55.5501		80	63.4349
S/8	40	39.2315		58	49.6034		68	55.5501		80	63.4349		S/4	42	40.3966		56	48.4461		66	54.3315		82	64.8959
Mean	39.3333	38.8327		53.3333	46.9172		64	53.1617		78.6667	62.512		mean	46	42.6989		58	49.6118		69.3333	56.4081		83.3333	66.021
conc	6hr	A		12hr	A		24hr	A		48 hr	A		conc	6hr	A		12hr	A		24hr	A		48 hr	A
S/2	64	53.1301		74	59.3427		86	68.0272		88	69.7321		S	70	56.7891		82	64.8959		88	69.7321		98	81.8699
S/2	58	49.6034		70	56.7891		82	64.8959		90	71.5651		S	72	58.0519		80	63.4349		84	66.4218		98	81.8699
S/2	60	50.7685		74	59.3427		88	69.7321		96	78.463		S	76	60.6661		84	66.4218		88	69.7321		96	78.463
mean	60.6667	51.1673		72.6667	58.4915		85.3333	67.5517		91.3333	73.2534		mean	72.6667	58.5024		82	64.9176		86.6667	68.6287		97.3333	80.7343
									BJR16
conc	6hr	A		12hr	A		24hr	A		48 hr	A		conc	6hr	A		12hr	A		24hr	A		48 hr	A
S/8	36	36.8699		44	41.5539		48	43.8538		54	47.2943		S/4	38	38.0567		46	42.7057		56	48.4461		64	53.1301
S/8	28	31.9481		40	39.2315		50	45		58	49.6034		S/4	26	30.6573		36	36.8699		46	42.7057		56	48.4461
S/8	34	35.6685		42	40.3966		48	43.8538		56	48.4461		S/4	40	39.2315		48	43.8538		54	47.2943		62	51.9433
Mean	32.6667	34.8288		42	40.394		48.6667	44.2359		56	48.4479		mean	34.6667	35.9818		43.3333	41.1431		52	46.1487		60.6667	51.1731
conc	6hr	A		12hr	A		24hr	A		48 hr	A		conc	6hr	A		12hr	A		24hr	A		48 hr	A
S/2	54	47.2943		62	51.9433		68	55.5501		76	60.6661		S	64	53.1301		68	55.5501		74	59.3427		82	64.8959
S/2	46	42.7057		54	47.2943		62	51.9433		66	54.3315		S	44	41.5539		54	47.2943		64	53.1301		74	59.3427
S/2	52	46.1462		60	50.7685		66	54.3315		74	59.3427		S	54	47.2943		62	51.9433		70	56.7891		78	62.0279
mean	50.6667	45.3821		58.6667	50.002		65.3333	53.9416		72	58.1134		mean	54	47.3261		61.3333	51.5959		69.3333	56.4206		78	62.0888
									BJR17
conc	6hr	A		12hr	A		24hr	A		48 hr	A		conc	6hr	A		12hr	A		24hr	A		48 hr	A
S/8	28	31.9481		32	34.4499		38	38.0567		44	41.5539		S/4	32	34.4499		36	36.8699		42	40.3966		48	43.8538
S/8	30	33.2109		36	36.8699		42	40.3966		48	43.8538		S/4	22	27.9721		30	33.2109		38	38.0567		46	42.7057
S/8	22	27.9721		30	33.2109		36	36.8699		40	39.2315		S/4	28	31.9481		38	38.0567		46	42.7057		50	45
Mean	26.6667	31.0437		32.6667	34.8436		38.6667	38.4411		44	41.5464		mean	27.3333	31.4567		34.6667	36.0458		42	40.3863		48	43.8532
conc	6hr	A		12hr	A		24hr	A		48 hr	A		conc	6hr	A		12hr	A		24hr	A		48 hr	A
S/2	36	36.8699		38	38.0567		42	40.3966		48	43.8538		S	40	39.2315		46	42.7057		54	47.2943		68	55.5501
S/2	28	31.9481		34	35.6685		40	39.2315		48	43.8538		S	28	31.9481		36	36.8699		46	42.7057		58	49.6034
S/2	34	35.6685		40	39.2315		46	42.7057		54	47.2943		S	42	40.3966		48	43.8538		50	45		64	53.1301
mean	32.6667	34.8288		37.3333	37.6523		42.6667	40.7779		50	45.0006		mean	36.6667	37.192		43.3333	41.1431		50	45		63.3333	52.7612
									BJB18
conc	6hr	A		12hr	A		24hr	A		48 hr	A		conc	6hr	A		12hr	A		24hr	A		48 hr	A
S/8	6	14.1788		12	20.2679		18	25.1041		28	31.9481		S/4	14	21.9728		18	25.1041		22	27.9721		28	31.9481
S/8	8	16.4299		14	21.9728		22	27.9721		24	29.3339		S/4	8	16.4299		10	18.4349		14	21.9728		22	27.9721
S/8	8	16.4299		14	21.9728		24	29.3339		26	30.6573		S/4	14	21.9728		18	25.1041		24	29.3339		30	33.2109
Mean	7.33333	15.6796		13.3333	21.4045		21.3333	27.47		26	30.6464		mean	12	20.1252		15.3333	22.881		20	26.4262		26.6667	31.0437
conc	6hr	A		12hr	A		24hr	A		48 hr	A		conc	6hr	A		12hr	A		24hr	A		48 hr	A
S/2	20	26.5651		28	31.9481		32	34.4499		36	36.8699		S	28	31.9481		36	36.8699		42	40.3966		48	43.8538
S/2	14	21.9728		18	25.1041		24	29.3339		30	33.2109		S	20	26.5651		30	33.2109		36	36.8699		44	41.5539
S/2	18	25.1041		24	29.3339		28	31.9481		38	38.0567		S	28	31.9481		34	35.6685		38	38.0567		46	42.7057
mean	17.3333	24.5473		23.3333	28.7953		28	31.9106		34.6667	36.0458		mean	25.3333	30.1537		33.3333	35.2498		38.6667	38.4411		46	42.7045

## Sheet: Fungal invitro
									FAK1
conc	6hr	A		12hr	A		24hr	A		48 hr	A		conc	6hr	A		12hr	A		24hr	A		48 hr	A
S/8	28	31.9481		34	35.6685		38	38.0567		44	41.5539		S/4	30	33.2109		36	36.8699		42	40.3966		48	43.8538
S/8	22	27.9721		26	30.6573		36	36.8699		40	39.2315		S/4	28	31.9481		34	35.6685		38	38.0567		44	41.5539
S/8	20	26.5651		22	27.9721		34	35.6685		38	38.0567		S/4	24	29.3339		30	33.2109		38	38.0567		44	41.5539
Mean	23.3333	28.8284		27.3333	31.4326		36	36.8651		40.6667	39.6141		mean	27.3333	31.4976		33.3333	35.2498		39.3333	38.8367		45.3333	42.3206
conc	6hr	A		12hr	A		24hr	A		48 hr	A		conc	6hr	A		12hr	A		24hr	A		48 hr	A
S/2	38	38.0567		42	40.3966		48	43.8538		50	45		S	42	40.3966		48	43.8538		54	47.2943		58	49.6034
S/2	34	35.6685		40	39.2315		46	42.7057		54	47.2943		S	36	36.8699		44	41.5539		50	45		54	47.2943
S/2	26	30.6573		34	35.6685		40	39.2315		48	43.8538		S	30	33.2109		40	39.2315		46	42.7057		54	47.2943
mean	32.6667	34.7942		38.6667	38.4322		44.6667	41.9303		50.6667	45.3827		mean	36	36.8258		44	41.5464		50	45		55.3333	48.064
									FTS2
conc	6hr	A		12hr	A		24hr	A		48 hr	A		conc	6hr	A		12hr	A		24hr	A		48 hr	A
S/8	8	16.4299		14	21.9728		18	25.1041		22	27.9721		S/4	14	21.9728		18	25.1041		22	27.9721		28	31.9481
S/8	6	14.1788		12	20.2679		16	23.5782		20	26.5651		S/4	8	16.4299		14	21.9728		20	26.5651		22	27.9721
S/8	8	16.4299		12	20.2679		14	21.9728		20	26.5651		S/4	12	20.2679		14	21.9728		20	26.5651		26	30.6573
Mean	7.33333	15.6796		12.6667	20.8362		16	23.5517		20.6667	27.0341		mean	11.3333	19.5569		15.3333	23.0165		20.6667	27.0341		25.3333	30.1925
conc	6hr	A		12hr	A		24hr	A		48 hr	A		conc	6hr	A		12hr	A		24hr	A		48 hr	A
S/2	20	26.5651		26	30.6573		32	34.4499		36	36.8699		S	18	25.1041		26	30.6573		34	35.6685		40	39.2315
S/2	16	23.5782		22	27.9721		26	30.6573		32	34.4499		S	28	31.9481		30	33.2109		40	39.2315		44	41.5539
S/2	12	20.2679		18	25.1041		26	30.6573		30	33.2109		S	24	29.3339		28	31.9481		36	36.8699		42	40.3966
mean	16	23.4704		22	27.9112		28	31.9215		32.6667	34.8436		mean	23.3333	28.7953		28	31.9388		36.6667	37.2567		42	40.394
									FTS3
conc	6hr	A		12hr	A		24hr	A		48 hr	A		conc	6hr	A		12hr	A		24hr	A		48 hr	A
S/8	26	30.6573		34	35.6685		42	40.3966		48	43.8538		S/4	36	36.8699		38	38.0567		56	48.4461		54	47.2943
S/8	22	27.9721		30	33.2109		40	39.2315		44	41.5539		S/4	34	35.6685		40	39.2315		48	43.8538		50	45
S/8	22	27.9721		32	34.4499		36	36.8699		42	40.3966		S/4	26	30.6573		32	34.4499		40	39.2315		44	41.5539
Mean	23.3333	28.8672		32	34.4431		39.3333	38.8327		44.6667	41.9348		mean	32	34.3986		36.6667	37.2461		48	43.8438		49.3333	44.6161
conc	6hr	A		12hr	A		24hr	A		48 hr	A		conc	6hr	A		12hr	A		24hr	A		48 hr	A
S/2	42	40.3966		48	43.8538		54	47.2943		60	50.7685		S	48	43.8538		58	49.6034		62	51.9433		64	53.1301
S/2	38	38.0567		42	40.3966		50	45		56	48.4461		S	42	40.3966		46	42.7057		52	46.1462		56	48.4461
S/2	38	38.0567		46	42.7057		48	43.8538		56	48.4461		S	40	39.2315		42	40.3966		48	43.8538		52	46.1462
mean	39.3333	38.8367		45.3333	42.3187		50.6667	45.3827		57.3333	49.2202		mean	43.3333	41.1606		48.6667	44.2352		54	47.3144		57.3333	49.2408
									FTK4
conc	6hr	A		12hr	A		24hr	A		48 hr	A		conc	6hr	A		12hr	A		24hr	A		48 hr	A
S/8	18	25.1041		26	30.6573		30	33.2109		36	36.8699		S/4	28	31.9481		34	35.6685		40	39.2315		48	43.8538
S/8	16	23.5782		22	27.9721		26	30.6573		34	35.6685		S/4	24	29.3339		28	31.9481		34	35.6685		40	39.2315
S/8	12	20.2679		20	26.5651		26	30.6573		32	34.4499		S/4	18	25.1041		22	27.9721		28	31.9481		34	35.6685
Mean	15.3333	22.9834		22.6667	28.3982		27.3333	31.5085		34	35.6628		mean	23.3333	28.7953		28	31.8629		34	35.616		40.6667	39.5846
conc	6hr	A		12hr	A		24hr	A		48 hr	A		conc	6hr	A		12hr	A		24hr	A		48 hr	A
S/2	32	34.4499		36	36.8699		42	40.3966		48	43.8538		S	38	38.0567		44	41.5539		54	47.2943		62	51.9433
S/2	30	33.2109		36	36.8699		44	41.5539		50	45		S	34	35.6685		38	38.0567		46	42.7057		54	47.2943
S/2	36	36.8699		44	41.5539		50	45		58	49.6034		S	26	30.6573		34	35.6685		42	40.3966		48	43.8538
mean	32.6667	34.8436		38.6667	38.4312		45.3333	42.3168		52	46.1524		mean	32.6667	34.7942		38.6667	38.4264		47.3333	43.4655		54.6667	47.6971
									FSH5
conc	6hr	A		12hr	A		24hr	A		48 hr	A		conc	6hr	A		12hr	A		24hr	A		48 hr	A
S/8	42	40.3966		50	45		56	48.4461		66	54.3315		S/4	54	47.2943		62	51.9433		68	55.5501		76	60.6661
S/8	40	39.2315		48	43.8538		54	47.2943		64	53.1301		S/4	42	40.3966		50	45		58	49.6034		64	53.1301
S/8	36	36.8699		46	42.7057		54	47.2943		62	51.9433		S/4	56	48.4461		66	54.3315		70	56.7891		76	60.6661
Mean	39.3333	38.8327		48	43.8532		54.6667	47.6782		64	53.1349		mean	50.6667	45.379		59.3333	50.4249		65.3333	53.9809		72	58.1541
conc	6hr	A		12hr	A		24hr	A		48 hr	A		conc	6hr	A		12hr	A		24hr	A		48 hr	A
S/2	64	53.1301		70	56.7891		78	62.0279		86	68.0272		S	72	58.0519		78	62.0279		84	66.4218		90	71.5651
S/2	54	47.2943		62	51.9433		68	55.5501		78	62.0279		S	76	60.6661		80	63.4349		88	69.7321		92	73.5701
S/2	62	51.9433		70	56.7891		76	60.6661		82	64.8959		S	68	55.5501		74	59.3427		80	63.4349		88	69.7321
mean	60	50.7892		67.3333	55.1738		74	59.4147		82	64.9837		mean	72	58.0894		77.3333	61.6018		84	66.5296		90	71.6224
									FSS6
conc	6hr	A		12hr	A		24hr	A		48 hr	A		conc	6hr	A		12hr	A		24hr	A		48 hr	A
S/8	14	21.9728		22	27.9721		28	31.9481		38	38.0567		S/4	24	29.3339		30	33.2109		36	36.8699		44	41.5539
S/8	12	20.2679		20	26.5651		26	30.6573		34	35.6685		S/4	22	27.9721		28	31.9481		36	36.8699		42	40.3966
S/8	12	20.2679		20	26.5651		24	29.3339		34	35.6685		S/4	22	27.9721		28	31.9481		34	35.6685		42	40.3966
Mean	12.6667	20.8362		20.6667	27.0341		26	30.6464		35.3333	36.4646		mean	22.6667	28.426		28.6667	32.369		35.3333	36.4694		42.6667	40.7824
conc	6hr	A		12hr	A		24hr	A		48 hr	A		conc	6hr	A		12hr	A		24hr	A		48 hr	A
S/2	32	34.4499		38	38.0567		46	42.7057		54	47.2943		S	42	40.3966		48	43.8538		56	48.4461		62	51.9433
S/2	32	34.4499		40	39.2315		46	42.7057		52	46.1462		S	36	36.8699		44	41.5539		48	43.8538		54	47.2943
S/2	30	33.2109		38	38.0567		42	40.3966		48	43.8538		S	38	38.0567		48	43.8538		54	47.2943		58	49.6034
mean	31.3333	34.0369		38.6667	38.4483		44.6667	41.936		51.3333	45.7648		mean	38.6667	38.4411		46.6667	43.0872		52.6667	46.5314		58	49.6137
									FSS7
conc	6hr	A		12hr	A		24hr	A		48 hr	A		conc	6hr	A		12hr	A		24hr	A		48 hr	A
S/8	2	8.1301		8	16.4299		12	20.2679		14	21.9728		S/4	6	14.1788		8	16.4299		14	21.9728		18	25.1041
S/8	6	14.1788		10	18.4349		14	21.9728		16	23.5782		S/4	10	18.4349		16	23.5782		18	25.1041		22	27.9721
S/8	2	8.1301		6	14.1788		8	16.4299		8	16.4299		S/4	8	16.4299		16	23.5782		20	26.5651		22	27.9721
Mean	3.33333	10.1463		8	16.3479		11.3333	19.5569		12.6667	20.6603		mean	8	16.3479		13.3333	21.1954		17.3333	24.5473		20.6667	27.0161
conc	6hr	A		12hr	A		24hr	A		48 hr	A		conc	6hr	A		12hr	A		24hr	A		48 hr	A
S/2	16	23.5782		18	25.1041		22	27.9721		22	27.9721		S	20	26.5651		24	29.3339		26	30.6573		30	33.2109
S/2	14	21.9728		18	25.1041		24	29.3339		26	30.6573		S	16	23.5782		20	26.5651		22	27.9721		26	30.6573
S/2	16	23.5782		20	26.5651		24	29.3339		28	31.9481		S	16	23.5782		22	27.9721		28	31.9481		30	33.2109
mean	15.3333	23.043		18.6667	25.5911		23.3333	28.8799					mean	17.3333	24.5738		22	27.957		25.3333	30.1925		28.6667	32.3597
									FGM8
conc	6hr	A		12hr	A		24hr	A		48 hr	A		conc	6hr	A		12hr	A		24hr	A		48 hr	A
S/8	26	30.6573		34	35.6685		38	38.0567		44	41.5539		S/4	36	36.8699		42	40.3966		48	43.8538		54	47.2943
S/8	22	27.9721		28	31.9481		34	35.6685		36	36.8699		S/4	22	27.9721		30	33.2109		36	36.8699		40	39.2315
S/8	22	27.9721		30	33.2109		36	36.8699		38	38.0567		S/4	34	35.6685		40	39.2315		44	41.5539		48	43.8538
Mean	23.3333	28.8672		30.6667	33.6092		36	36.8651		39.3333	38.8269		mean	30.6667	33.5035		37.3333	37.613		42.6667	40.7592		47.3333	43.4599
conc	6hr	A		12hr	A		24hr	A		48 hr	A		conc	6hr	A		12hr	A		24hr	A		48 hr	A
S/2	42	40.3966		50	45		56	48.4461		60	50.7685		S	54	47.2943		58	49.6034		66	54.3315		70	56.7891
S/2	32	34.4499		40	39.2315		48	43.8538		56	48.4461		S	50	45		56	48.4461		62	51.9433		66	54.3315
S/2	36	36.8699		42	40.3966		50	45		56	48.4461		S	44	41.5539		54	47.2943		60	50.7685		66	54.3315
mean	36.6667	37.2388		44	41.5427		51.3333	45.7666		57.3333	49.2202		mean	49.3333	44.6161		56	48.4479		62.6667	52.3477		67.3333	55.1507
									FJA9
conc	6hr	A		12hr	A		24hr	A		48 hr	A		conc	6hr	A		12hr	A		24hr	A		48 hr	A
S/8	40	39.2315		46	42.7057		48	43.8538		52	46.1462		S/4	42	40.3966		46	42.7057		50	45		54	47.2943
S/8	42	40.3966		44	41.5539		46	42.7057		46	42.7057		S/4	48	43.8538		48	43.8538		52	46.1462		56	48.4461
S/8	34	35.6685		36	36.8699		38	38.0567		40	39.2315		S/4	40	39.2315		42	40.3966		48	43.8538		52	46.1462
Mean	38.6667	38.4322		42	40.3765		44	41.5387		46	42.6945		mean	43.3333	41.1606		45.3333	42.3187		50	45		54	47.2955
conc	6hr	A		12hr	A		24hr	A		48 hr	A		conc	6hr	A		12hr	A		24hr	A		48 hr	A
S/2	46	42.7057		50	45		54	47.2943		56	48.4461		S	50	45		54	47.2943		56	48.4461		60	50.7685
S/2	52	46.1462		54	47.2943		58	49.6034		60	50.7685		S	52	46.1462		56	48.4461		56	48.4461		60	50.7685
S/2	48	43.8538		50	45		58	49.6034		62	51.9433		S	52	46.1462		54	47.2943		58	49.6034		62	51.9433
mean	48.6667	44.2352		51.3333	45.7648		56.6667	48.8337		59.3333	50.3859		mean	51.3333	45.7641		54.6667	47.6782		56.6667	48.8319		60.6667	51.1601
									FJA10
conc	6hr	A		12hr	A		24hr	A		48 hr	A		conc	6hr	A		12hr	A		24hr	A		48 hr	A
S/8	6	14.1788		10	18.4349		18	25.1041		18	25.1041		S/4	12	20.2679		16	23.5782		20	26.5651		22	27.9721
S/8	8	16.4299		12	20.2679		16	23.5782		18	25.1041		S/4	12	20.2679		14	21.9728		18	25.1041		18	25.1041
S/8	6	14.1788		12	20.2679		14	21.9728		20	26.5651		S/4	10	18.4349		14	21.9728		16	23.5782		20	26.5651
Mean	6.66667	14.9292		11.3333	19.6569		16	23.5517		18.6667	25.5911		mean	11.3333	19.6569		14.6667	22.5079		18	25.0824		20	26.5471
conc	6hr	A		12hr	A		24hr	A		48 hr	A		conc	6hr	A		12hr	A		24hr	A		48 hr	A
S/2	14	21.9728		20	26.5651		24	29.3339		26	30.6573		S	22	27.9721		26	30.6573		32	34.4499		36	36.8699
S/2	16	23.5782		18	25.1041		20	26.5651		24	29.3339		S	20	26.5651		26	30.6573		30	33.2109		34	35.6685
S/2	20	26.5651		22	27.9721		22	27.9721		26	30.6573		S	20	26.5651		24	29.3339		30	33.2109		34	35.6685
mean	16.6667	24.0387		20	26.5471		22	27.957		25.3333	30.2162		mean	20.6667	27.0341		25.3333	30.2162		30.6667	33.6239		34.6667	36.069
									FJB11
conc	6hr	A		12hr	A		24hr	A		48 hr	A		conc	6hr	A		12hr	A		24hr	A		48 hr	A
S/8	56	48.4461		64	53.1301		70	56.7891		76	60.6661		S/4	64	53.1301		72	58.0519		78	62.0279		82	64.8959
S/8	54	47.2943		62	51.9433		72	58.0519		78	62.0279		S/4	60	50.7685		78	62.0279		74	59.3427		80	63.4349
S/8	50	45		62	51.9433		74	59.3427		78	62.0279		S/4	66	54.3315		74	59.3427		80	63.4349		86	68.0272
Mean	53.3333	46.9134		62.6667	52.3389		72	58.0612		77.3333	61.574		mean	63.3333	52.7433		74.6667	59.8075		77.3333	61.6018	#DIV/0!	82.6667	65.4527
conc	6hr	A		12hr	A		24hr	A		48 hr	A		conc	6hr	A		12hr	A		24hr	A		48 hr	A
S/2	76	60.6661		82	64.8959		88	69.7321		94	75.8212		S	84	66.4218		88	69.7321		96	78.463		100	90
S/2	74	59.3427		80	63.4349		86	68.0272		90	71.5651		S	80	63.4349		90	71.5651		98	81.8699		100	90
S/2	68	55.5501		76	60.6661		82	64.8959		88	69.7321		S	88	69.7321		90	71.5651		96	78.463		100	90
mean	72.6667	58.5196		79.3333	62.999		85.3333	67.5517		90.6667	72.3728		mean	84	66.5296		89.3333	70.9541		96.6667	79.5987		100	90
