# Supplementary material for: Diversity of bioprotective microbial organisms in Upper Region of Assam and its efficacy against Meloidogyne graminicola
Source: PeerJ. 2023 Jul 28;11:e15779. doi: 10.7717/peerj.15779 (PMC10389073; doi:10.7717/peerj.15779)
Supplement: Supplemental Information 2 [file peerj-11-15779-s002.csv]

Bacteria
VAR00002
Duncan
VAR00001	N	Subset
		1	2	3	4	5	6
11	4	18.92
13	4	25.1431	25.1431
9	4	25.3731	25.3731
3	4	26.8513	26.8513
18	4		28.9681
10	4		29.5488	29.5488
2	4		33.2981	33.2981	33.2981
7	4		33.3381	33.3381	33.3381
6	4		34.3775	34.3775	34.3775
1	4		34.9381	34.9381	34.9381
12	4			39.315	39.315	39.315
17	4			39.5013	39.5013	39.5013
14	4				40.9206	40.9206
16	4					47.9525
15	4						58.0625
4	4						58.7156
5	4						58.7888
8	4						66.1919
Sig.		0.107	0.064	0.055	0.144	0.079	0.099
Means for groups in homogeneous subsets are displayed.
Based on observed means.
The error term is Mean Square(Error) = 39.231.
a. Uses Harmonic Mean Sample Size = 4.000.
b. Alpha = 0.05.
Fungi
VAR00002
Duncan
VAR00001	N	Subset
		1	2	3	4	5
7	4	23.6644e
10	4	25.8269e
2	4	27.7144de	27.7144d
4	4		36.2838cd	36.2838c
6	4		36.9300cd	36.9300c
1	4			38.5388c
3	4			41.3681c
8	4			41.7381c
9	4			41.7381c
5	4				54.9763b
11	4					64.1875a
Sig.		0.396	0.056	0.289	1	1
Means for groups in homogeneous subsets are displayed.
Based on observed means.
The error term is Mean Square(Error) = 39.279.
a. Uses Harmonic Mean Sample Size = 4.000.
b. Alpha = 0.05.
BAK1
Parameter Estimates
	Parameter	Estimate	Std. Error	Z	Sig.	95% Confidence Interval
						Lower Bound	Upper Bound
PROBITa	Concentration	0.625	0.292	2.14	0.032	0.053	1.197
	Intercept	-0.284	0.452	-0.629	0.53	-0.736	0.168
a. PROBIT model: PROBIT(p) = Intercept + BX (Covariates X are transformed using the base 10.000 logarithm.)
Chi-Square Tests
		Chi-Square	dfb	Sig.
PROBIT	Pearson Goodness-of-Fit Test	0.361	2	.835a
a. Since the significance level is greater than .050, no heterogeneity factor is used in the calculation of confidence limits.
b. Statistics based on individual cases differ from statistics based on aggregated cases.
Confidence Limits
	Probability	95% Confidence Limits for Concentration			95% Confidence Limits for log(Concentration)a
		Estimate	Lower Bound	Upper Bound	Estimate	Lower Bound	Upper Bound
PROBIT	0.01	0.001	0	0.107	-3.269	-55.28	-0.972
	0.02	0.001	0	0.18	-2.832	-50.099	-0.744
	0.03	0.003	0	0.252	-2.555	-46.813	-0.598
	0.04	0.004	0	0.324	-2.347	-44.34	-0.489
	0.05	0.007	0	0.398	-2.178	-42.329	-0.4
	0.06	0.009	0	0.474	-2.034	-40.617	-0.324
	0.07	0.012	0	0.553	-1.907	-39.116	-0.258
	0.08	0.016	0	0.634	-1.794	-37.773	-0.198
	0.09	0.02	0	0.718	-1.691	-36.551	-0.144
	0.1	0.025	0	0.806	-1.596	-35.426	-0.094
	0.15	0.063	0	1.298	-1.204	-30.769	0.113
	0.2	0.128	0	1.899	-0.892	-27.068	0.278
	0.25	0.237	0	2.634	-0.625	-23.894	0.421
	0.3	0.413	0	3.541	-0.384	-21.044	0.549
	0.35	0.689	0	4.665	-0.162	-18.403	0.669
	0.4	1.121	0	6.073	0.049	-15.899	0.783
	0.45	1.794	0	7.864	0.254	-13.478	0.896
	0.5	2.85	0	10.191	0.455	-11.097	1.008
	0.55	4.529	0	13.314	0.656	-8.719	1.124
	0.6	7.251	0	17.745	0.86	-6.31	1.249
	0.65	11.793	0	24.821	1.072	-3.837	1.395
	0.7	19.69	0.051	40.953	1.294	-1.294	1.612
	0.75	34.234	7.577	261.096	1.534	0.88	2.417
	0.8	63.381	31.403	130594.574	1.802	1.497	5.116
	0.85	129.947	55.349	544060030.9	2.114	1.743	8.736
	0.9	320.692	95.586	2.30414E+13	2.506	1.98	13.363
	0.91	398.883	108.204	3.04438E+14	2.601	2.034	14.483
	0.92	505.577	123.583	5.036E+15	2.704	2.092	15.702
	0.93	656.11	142.791	1.10333E+17	2.817	2.155	17.043
	0.94	877.792	167.53	3.47255E+18	2.943	2.224	18.541
	0.95	1223.4	200.712	1.77715E+20	3.088	2.303	20.25
	0.96	1806.998	247.799	1.81278E+22	3.257	2.394	22.258
	0.97	2918.773	320.54	5.35089E+24	3.465	2.506	24.728
	0.98	5521.062	450.391	1.03005E+28	3.742	2.654	28.013
	0.99	15077.48	767.437	1.55196E+33	4.178	2.885	33.191
a. Logarithm base = 10.
BAK2
Parameter Estimates
	Parameter	Estimate	Std. Error	Z	Sig.	95% Confidence Interval
						Lower Bound	Upper Bound
PROBITa	Concentration	0.904	0.292	3.098	0.002	0.332	1.476
	Intercept	-0.788	0.449	-1.756	0.079	-1.237	-0.339
a. PROBIT model: PROBIT(p) = Intercept + BX (Covariates X are transformed using the base 10.000 logarithm.)
Chi-Square Tests
		Chi-Square	dfb	Sig.
PROBIT	Pearson Goodness-of-Fit Test	0.27	2	.874a
a. Since the significance level is greater than .050, no heterogeneity factor is used in the calculation of confidence limits.
b. Statistics based on individual cases differ from statistics based on aggregated cases.
Cell Counts and Residuals
	Number	Concentration	Number of Subjects	Observed Responses	Expected Responses	Residual	Probability
PROBIT	1	1.097	50	30	29.038	0.712	0.581
	2	1.398	50	34	34.149	-0.529	0.683
	3	1.699	50	38	38.643	-0.983	0.773
	4	2	50	43	42.313	0.777	0.846
Confidence Limits
	Probability	95% Confidence Limits for Concentration			95% Confidence Limits for log(Concentration)a
		Estimate	Lower Bound	Upper Bound	Estimate	Lower Bound	Upper Bound
PROBIT	0.01	0.02	0	0.355	-1.701	-7.226	-0.449
	0.02	0.04	0	0.545	-1.399	-6.407	-0.263
	0.03	0.062	0	0.715	-1.208	-5.887	-0.145
	0.04	0.086	0	0.878	-1.064	-5.496	-0.057
	0.05	0.113	0	1.037	-0.947	-5.178	0.016
	0.06	0.142	0	1.195	-0.848	-4.908	0.077
	0.07	0.174	0	1.353	-0.76	-4.671	0.131
	0.08	0.208	0	1.513	-0.682	-4.458	0.18
	0.09	0.245	0	1.675	-0.611	-4.265	0.224
	0.1	0.285	0	1.839	-0.546	-4.088	0.265
	0.15	0.531	0	2.711	-0.275	-3.352	0.433
	0.2	0.873	0.002	3.695	-0.059	-2.769	0.568
	0.25	1.336	0.005	4.827	0.126	-2.269	0.684
	0.3	1.957	0.015	6.148	0.292	-1.82	0.789
	0.35	2.789	0.039	7.707	0.445	-1.406	0.887
	0.4	3.903	0.097	9.577	0.591	-1.013	0.981
	0.45	5.402	0.231	11.862	0.733	-0.636	1.074
	0.5	7.439	0.541	14.731	0.872	-0.266	1.168
	0.55	10.244	1.255	18.477	1.01	0.098	1.267
	0.6	14.18	2.89	23.715	1.152	0.461	1.375
	0.65	19.843	6.552	32.064	1.298	0.816	1.506
	0.7	28.275	13.908	49.195	1.451	1.143	1.692
	0.75	41.435	25.061	97.62	1.617	1.399	1.99
	0.8	63.413	38.634	261.675	1.802	1.587	2.418
	0.85	104.136	56.873	929.119	2.018	1.755	2.968
	0.9	194.379	87.363	4845.801	2.289	1.941	3.685
	0.91	226.004	96.506	7251.248	2.354	1.985	3.86
	0.92	266.217	107.409	11247.378	2.425	2.031	4.051
	0.93	318.74	120.698	18244.168	2.503	2.082	4.261
	0.94	389.74	137.35	31346.642	2.591	2.138	4.496
	0.95	490.213	158.997	58175.676	2.69	2.201	4.765
	0.96	641.82	188.618	120430.145	2.807	2.276	5.081
	0.97	893.891	232.41	294951.916	2.951	2.366	5.47
	0.98	1388.471	306.273	971756.756	3.143	2.486	5.988
	0.99	2779.547	472.006	6378967.022	3.444	2.674	6.805
a. Logarithm base = 10.
PROBIT Mortality OF Total_Nematodes WITH Concentration
/LOG 10
/MODEL PROBIT
/PRINT FREQ CI
/CRITERIA P(.05) ITERATE(20) STEPLIMIT(.1).
Probit Analysis
Notes
Output Created		22-06-2022 11:45
Comments
Input	Active Dataset	DataSet0
	Filter	<none>
	Weight	<none>
	Split File	<none>
	N of Rows in Working Data File	4
Missing Value Handling	Definition of Missing	User-defined missing values are treated as missing.
	Cases Used	Statistics are based on all cases with valid data for all variables in the model.
Syntax		PROBIT Mortality OF Total_Nematodes WITH Concentration
		/LOG 10
		/MODEL PROBIT
		/PRINT FREQ CI
		/CRITERIA P(.05) ITERATE(20) STEPLIMIT(.1).
Resources	Processor Time	00:00.1
	Elapsed Time	00:00.1
[DataSet0]
Warnings
Relative Median Potency Estimates are not displayed because there is no grouping variable in the model.
Data Information
		N of Cases
Valid		4
Rejected	Missing	0
	LOG Transform Cannot be Done	0
	Number of Responses > Number of Subjects	0
Control Group		0
Convergence Information
	Number of Iterations	Optimal Solution Found
PROBIT	11	Yes
Parameter Estimates
	Parameter	Estimate	Std. Error	Z	Sig.	95% Confidence Interval
						Lower Bound	Upper Bound
PROBITa	Concentration	0.678	0.271	2.502	0.012	0.147	1.209
	Intercept	-0.795	0.425	-1.869	0.062	-1.221	-0.37
a. PROBIT model: PROBIT(p) = Intercept + BX (Covariates X are transformed using the base 10.000 logarithm.)
Chi-Square Tests
		Chi-Square	dfb	Sig.
PROBIT	Pearson Goodness-of-Fit Test	0.318	2	.853a
a. Since the significance level is greater than .050, no heterogeneity factor is used in the calculation of confidence limits.
b. Statistics based on individual cases differ from statistics based on aggregated cases.
Cell Counts and Residuals
	Number	Concentration	Number of Subjects	Observed Responses	Expected Responses	Residual	Probability
PROBIT	1	1.097	50	24	23.969	-0.419	0.479
	2	1.398	50	29	28.028	1.292	0.561
	3	1.699	50	31	31.962	-1.312	0.639
	4	2	50	36	35.621	0.439	0.712
Confidence Limits
	Probability	95% Confidence Limits for Concentration			95% Confidence Limits for log(Concentration)a
		Estimate	Lower Bound	Upper Bound	Estimate	Lower Bound	Upper Bound
PROBIT	0.01	0.006	0	0.262	-2.259	-15.98	-0.581
	0.02	0.014	0	0.442	-1.857	-14.125	-0.354
	0.03	0.025	0	0.616	-1.601	-12.949	-0.21
	0.04	0.039	0	0.791	-1.409	-12.064	-0.102
	0.05	0.056	0	0.97	-1.253	-11.345	-0.013
	0.06	0.076	0	1.154	-1.12	-10.732	0.062
	0.07	0.099	0	1.343	-1.004	-10.195	0.128
	0.08	0.126	0	1.54	-0.9	-9.715	0.187
	0.09	0.157	0	1.743	-0.805	-9.278	0.241
	0.1	0.192	0	1.954	-0.717	-8.875	0.291
	0.15	0.441	0	3.144	-0.356	-7.21	0.497
	0.2	0.854	0	4.6	-0.068	-5.888	0.663
	0.25	1.507	0	6.395	0.178	-4.756	0.806
	0.3	2.509	0	8.633	0.4	-3.74	0.936
	0.35	4.025	0.002	11.468	0.605	-2.802	1.059
	0.4	6.301	0.012	15.154	0.799	-1.915	1.181
	0.45	9.723	0.086	20.189	0.988	-1.065	1.305
	0.5	14.899	0.569	27.808	1.173	-0.245	1.444
	0.55	22.832	3.373	42.747	1.359	0.528	1.631
	0.6	35.23	13.971	97.395	1.547	1.145	1.989
	0.65	55.157	29.923	462.723	1.742	1.476	2.665
	0.7	88.465	46.306	3447.285	1.947	1.666	3.537
	0.75	147.295	66.464	33602.724	2.168	1.823	4.526
	0.8	259.862	95.295	442433.721	2.415	1.979	5.646
	0.85	503.654	141.925	9122978.965	2.702	2.152	6.96
	0.9	1158.07	230.951	416883968.1	3.064	2.364	8.62
	0.91	1416.032	259.429	1050752967	3.151	2.414	9.022
	0.92	1761.789	294.243	2869684735	3.246	2.469	9.458
	0.93	2240.167	337.8	8665290408	3.35	2.529	9.938
	0.94	2929.522	393.945	29784785502	3.467	2.595	10.474
	0.95	3978.18	469.243	1.21827E+11	3.6	2.671	11.086
	0.96	5699.152	576.001	6.37804E+11	3.756	2.76	11.805
	0.97	8866.396	740.644	4.88426E+12	3.948	2.87	12.689
	0.98	15954.887	1033.734	7.31838E+13	4.203	3.014	13.864
	0.99	40275.078	1746.029	5.22289E+15	4.605	3.242	15.718
a. Logarithm base = 10.
BTS6
PROBIT Mortality OF Total_Nematodes WITH Concentration
/LOG 10
/MODEL PROBIT
/PRINT FREQ CI
/CRITERIA P(.05) ITERATE(20) STEPLIMIT(.1).
Probit Analysis
Notes
Output Created		22-06-2022 11:58
Comments
Input	Active Dataset	DataSet0
	Filter	<none>
	Weight	<none>
	Split File	<none>
	N of Rows in Working Data File	4
Missing Value Handling	Definition of Missing	User-defined missing values are treated as missing.
	Cases Used	Statistics are based on all cases with valid data for all variables in the model.
Syntax		PROBIT Mortality OF Total_Nematodes WITH Concentration
		/LOG 10
		/MODEL PROBIT
		/PRINT FREQ CI
		/CRITERIA P(.05) ITERATE(20) STEPLIMIT(.1).
Resources	Processor Time	00:00.1
	Elapsed Time	00:00.1
[DataSet0]
Warnings
Relative Median Potency Estimates are not displayed because there is no grouping variable in the model.
Data Information
		N of Cases
Valid		4
Rejected	Missing	0
	LOG Transform Cannot be Done	0
	Number of Responses > Number of Subjects	0
Control Group		0
Convergence Information
	Number of Iterations	Optimal Solution Found
PROBIT	10	Yes
Parameter Estimates
	Parameter	Estimate	Std. Error	Z	Sig.	95% Confidence Interval
						Lower Bound	Upper Bound
PROBITa	Concentration	0.945	0.299	3.163	0.002	0.36	1.531
	Intercept	-0.777	0.457	-1.701	0.089	-1.234	-0.32
a. PROBIT model: PROBIT(p) = Intercept + BX (Covariates X are transformed using the base 10.000 logarithm.)
Chi-Square Tests
		Chi-Square	dfb	Sig.
PROBIT	Pearson Goodness-of-Fit Test	0.627	2	.731a
a. Since the significance level is greater than .050, no heterogeneity factor is used in the calculation of confidence limits.
b. Statistics based on individual cases differ from statistics based on aggregated cases.
Cell Counts and Residuals
	Number	Concentration	Number of Subjects	Observed Responses	Expected Responses	Residual	Probability
PROBIT	1	1.097	50	32	30.123	1.397	0.602
	2	1.398	50	34	35.343	-1.723	0.707
	3	1.699	50	39	39.819	-0.589	0.796
	4	2	50	44	43.361	0.879	0.867
Confidence Limits
	Probability	95% Confidence Limits for Concentration			95% Confidence Limits for log(Concentration)a
		Estimate	Lower Bound	Upper Bound	Estimate	Lower Bound	Upper Bound
PROBIT	0.01	0.023	0	0.371	-1.639	-6.752	-0.43
	0.02	0.045	0	0.561	-1.351	-5.995	-0.251
	0.03	0.068	0	0.729	-1.168	-5.514	-0.137
	0.04	0.093	0	0.888	-1.03	-5.153	-0.051
	0.05	0.121	0	1.043	-0.918	-4.86	0.018
	0.06	0.15	0	1.196	-0.823	-4.61	0.078
	0.07	0.182	0	1.348	-0.739	-4.391	0.13
	0.08	0.217	0	1.502	-0.664	-4.194	0.177
	0.09	0.253	0	1.656	-0.596	-4.016	0.219
	0.1	0.293	0	1.812	-0.534	-3.852	0.258
	0.15	0.532	0.001	2.634	-0.274	-3.173	0.421
	0.2	0.855	0.002	3.551	-0.068	-2.633	0.55
	0.25	1.284	0.007	4.594	0.109	-2.171	0.662
	0.3	1.851	0.018	5.798	0.267	-1.757	0.763
	0.35	2.597	0.042	7.206	0.414	-1.373	0.858
	0.4	3.582	0.098	8.877	0.554	-1.011	0.948
	0.45	4.889	0.218	10.896	0.689	-0.661	1.037
	0.5	6.64	0.479	13.392	0.822	-0.319	1.127
	0.55	9.018	1.046	16.584	0.955	0.019	1.22
	0.6	12.308	2.279	20.89	1.09	0.358	1.32
	0.65	16.975	4.954	27.284	1.23	0.695	1.436
	0.7	23.82	10.477	38.745	1.377	1.02	1.588
	0.75	34.335	19.949	66.68	1.536	1.3	1.824
	0.8	51.589	32.31	154.363	1.713	1.509	2.189
	0.85	82.921	48.298	481.937	1.919	1.684	2.683
	0.9	150.658	73.996	2185.274	2.178	1.869	3.34
	0.91	174.031	81.583	3165.447	2.241	1.912	3.5
	0.92	203.55	90.584	4740.915	2.309	1.957	3.676
	0.93	241.819	101.499	7401.541	2.383	2.006	3.869
	0.94	293.125	115.104	12188.185	2.467	2.061	4.086
	0.95	365.052	132.692	21554.846	2.562	2.123	4.334
	0.96	472.414	156.609	42172.295	2.674	2.195	4.625
	0.97	648.595	191.716	96384.744	2.812	2.283	4.984
	0.98	988.452	250.403	289734.693	2.995	2.399	5.462
	0.99	1920.252	380.379	1646637.387	3.283	2.58	6.217
a. Logarithm base = 10.
BTM7
PROBIT Mortality OF Total_Nematodes WITH Concentration
/LOG 10
/MODEL PROBIT
/PRINT FREQ CI
/CRITERIA P(.05) ITERATE(20) STEPLIMIT(.1).
Probit Analysis
Notes
Output Created		22-06-2022 12:13
Comments
Input	Active Dataset	DataSet0
	Filter	<none>
	Weight	<none>
	Split File	<none>
	N of Rows in Working Data File	4
Missing Value Handling	Definition of Missing	User-defined missing values are treated as missing.
	Cases Used	Statistics are based on all cases with valid data for all variables in the model.
Syntax		PROBIT Mortality OF Total_Nematodes WITH Concentration
		/LOG 10
		/MODEL PROBIT
		/PRINT FREQ CI
		/CRITERIA P(.05) ITERATE(20) STEPLIMIT(.1).
Resources	Processor Time	00:00.2
	Elapsed Time	00:00.1
[DataSet0]
Warnings
Relative Median Potency Estimates are not displayed because there is no grouping variable in the model.
Data Information
		N of Cases
Valid		4
Rejected	Missing	0
	LOG Transform Cannot be Done	0
	Number of Responses > Number of Subjects	0
Control Group		0
Convergence Information
	Number of Iterations	Optimal Solution Found
PROBIT	8	Yes
Parameter Estimates
	Parameter	Estimate	Std. Error	Z	Sig.	95% Confidence Interval
						Lower Bound	Upper Bound
PROBITa	Concentration	0.621	0.294	2.111	0.035	0.044	1.197
	Intercept	-0.24	0.455	-0.527	0.598	-0.695	0.215
a. PROBIT model: PROBIT(p) = Intercept + BX (Covariates X are transformed using the base 10.000 logarithm.)
Chi-Square Tests
		Chi-Square	dfb	Sig.
PROBIT	Pearson Goodness-of-Fit Test	0.521	2	.771a
a. Since the significance level is greater than .050, no heterogeneity factor is used in the calculation of confidence limits.
b. Statistics based on individual cases differ from statistics based on aggregated cases.
Cell Counts and Residuals
	Number	Concentration	Number of Subjects	Observed Responses	Expected Responses	Residual	Probability
PROBIT	1	1.097	50	33	33.52	-0.74	0.67
	2	1.398	50	38	36.748	1.692	0.735
	3	1.699	50	38	39.62	-1.18	0.792
	4	2	50	42	42.088	0.232	0.842
Confidence Limits
	Probability	95% Confidence Limits for Concentration			95% Confidence Limits for log(Concentration)a
		Estimate	Lower Bound	Upper Bound	Estimate	Lower Bound	Upper Bound
PROBIT	0.01	0	0	0.099	-3.36	-66.532	-1.004
	0.02	0.001	0	0.168	-2.921	-60.401	-0.776
	0.03	0.002	0	0.234	-2.643	-56.512	-0.63
	0.04	0.004	0	0.301	-2.433	-53.586	-0.521
	0.05	0.005	0	0.37	-2.263	-51.206	-0.432
	0.06	0.008	0	0.44	-2.118	-49.18	-0.356
	0.07	0.01	0	0.513	-1.99	-47.404	-0.29
	0.08	0.013	0	0.588	-1.876	-45.814	-0.23
	0.09	0.017	0	0.667	-1.773	-44.368	-0.176
	0.1	0.021	0	0.748	-1.678	-43.037	-0.126
	0.15	0.052	0	1.205	-1.283	-37.525	0.081
	0.2	0.107	0	1.761	-0.969	-33.146	0.246
	0.25	0.2	0	2.443	-0.7	-29.389	0.388
	0.3	0.348	0	3.283	-0.458	-26.016	0.516
	0.35	0.583	0	4.323	-0.234	-22.891	0.636
	0.4	0.952	0	5.624	-0.021	-19.927	0.75
	0.45	1.528	0	7.276	0.184	-17.06	0.862
	0.5	2.436	0	9.414	0.387	-14.24	0.974
	0.55	3.882	0	12.266	0.589	-11.424	1.089
	0.6	6.232	0	16.26	0.795	-8.567	1.211
	0.65	10.168	0	22.427	1.007	-5.628	1.351
	0.7	17.031	0.003	34.844	1.231	-2.575	1.542
	0.75	29.715	2.303	127.66	1.473	0.362	2.106
	0.8	55.229	26.401	88239.524	1.742	1.422	4.946
	0.85	113.747	50.135	1628427081	2.056	1.7	9.212
	0.9	282.321	87.848	4.85698E+14	2.451	1.944	14.686
	0.91	351.641	99.583	1.03046E+16	2.546	1.998	16.013
	0.92	446.366	113.867	2.85241E+17	2.65	2.056	17.455
	0.93	580.225	131.69	1.10108E+19	2.764	2.12	19.042
	0.94	777.696	154.632	6.52532E+20	2.891	2.189	20.815
	0.95	1086.17	185.386	6.87442E+22	3.036	2.268	22.837
	0.96	1608.266	229.013	1.6381E+25	3.206	2.36	25.214
	0.97	2605.652	296.393	1.37252E+28	3.416	2.472	28.138
	0.98	4948.666	416.652	1.0577E+32	3.694	2.62	32.024
	0.99	13600.401	710.243	1.42E+38	4.134	2.851	38.152
a. Logarithm base = 10.
BSL9
PROBIT Mortality OF Total_Nematodes WITH Concentration
/LOG NONE
/MODEL PROBIT
/PRINT FREQ CI
/CRITERIA P(.05) ITERATE(20) STEPLIMIT(.1).
Probit Analysis
Notes
Output Created		22-06-2022 12:22
Comments
Input	Active Dataset	DataSet0
	Filter	<none>
	Weight	<none>
	Split File	<none>
	N of Rows in Working Data File	4
Missing Value Handling	Definition of Missing	User-defined missing values are treated as missing.
	Cases Used	Statistics are based on all cases with valid data for all variables in the model.
Syntax		PROBIT Mortality OF Total_Nematodes WITH Concentration
		/LOG NONE
		/MODEL PROBIT
		/PRINT FREQ CI
		/CRITERIA P(.05) ITERATE(20) STEPLIMIT(.1).
Resources	Processor Time	00:00.1
	Elapsed Time	00:00.1
[DataSet0]
Warnings
Relative Median Potency Estimates are not displayed because there is no grouping variable in the model.
Data Information
		N of Cases
Valid		4
Rejected	Missing	0
	Number of Responses > Number of Subjects	0
Control Group		0
Convergence Information
	Number of Iterations	Optimal Solution Found
PROBIT	6	Yes
Parameter Estimates
	Parameter	Estimate	Std. Error	Z	Sig.	95% Confidence Interval
						Lower Bound	Upper Bound
PROBITa	Concentration	0.004	0.003	1.651	0.099	-0.001	0.01
	Intercept	-0.005	0.153	-0.033	0.974	-0.158	0.148
a. PROBIT model: PROBIT(p) = Intercept + BX
Chi-Square Tests
		Chi-Square	dfb	Sig.
PROBIT	Pearson Goodness-of-Fit Test	0.376	2	.829a
a. Since the significance level is greater than .050, no heterogeneity factor is used in the calculation of confidence limits.
b. Statistics based on individual cases differ from statistics based on aggregated cases.
Cell Counts and Residuals
	Number	Concentration	Number of Subjects	Observed Responses	Expected Responses	Residual	Probability
PROBIT	1	12.5	50	25	26.011	-0.931	0.52
	2	25	50	27	27.119	-0.099	0.542
	3	50	50	31	29.313	1.767	0.586
	4	100	50	33	33.519	-0.729	0.67
Confidence Limits
	Probability	95% Confidence Limits for Concentration
		Estimate	Lower Bound	Upper Bound
PROBIT	0.01	-520.469	.	.
	0.02	-459.348	.	.
	0.03	-420.569	.	.
	0.04	-391.397	.	.
	0.05	-367.667	.	.
	0.06	-347.47	.	.
	0.07	-329.761	.	.
	0.08	-313.904	.	.
	0.09	-299.484	.	.
	0.1	-286.209	.	.
	0.15	-231.25	.	.
	0.2	-187.57	.	.
	0.25	-150.097	.	.
	0.3	-116.444	.	.
	0.35	-85.261	.	.
	0.4	-55.67	.	.
	0.45	-27.041	.	.
	0.5	1.134	.	.
	0.55	29.309	.	.
	0.6	57.939	.	.
	0.65	87.529	.	.
	0.7	118.713	.	.
	0.75	152.365	.	.
	0.8	189.839	.	.
	0.85	233.519	.	.
	0.9	288.478	.	.
	0.91	301.752	.	.
	0.92	316.173	.	.
	0.93	332.029	.	.
	0.94	349.738	.	.
	0.95	369.936	.	.
	0.96	393.665	.	.
	0.97	422.837	.	.
	0.98	461.616	.	.
	0.99	522.737	.	.
BSL10
PROBIT Mortality OF Total_Nematodes WITH Concentration
/LOG NONE
/MODEL PROBIT
/PRINT FREQ CI
/CRITERIA P(.05) ITERATE(20) STEPLIMIT(.1).
Probit Analysis
Notes
Output Created		22-06-2022 12:28
Comments
Input	Active Dataset	DataSet0
	Filter	<none>
	Weight	<none>
	Split File	<none>
	N of Rows in Working Data File	4
Missing Value Handling	Definition of Missing	User-defined missing values are treated as missing.
	Cases Used	Statistics are based on all cases with valid data for all variables in the model.
Syntax		PROBIT Mortality OF Total_Nematodes WITH Concentration
		/LOG NONE
		/MODEL PROBIT
		/PRINT FREQ CI
		/CRITERIA P(.05) ITERATE(20) STEPLIMIT(.1).
Resources	Processor Time	00:00.1
	Elapsed Time	00:00.1
[DataSet0]
Warnings
Relative Median Potency Estimates are not displayed because there is no grouping variable in the model.
Data Information
		N of Cases
Valid		4
Rejected	Missing	0
	Number of Responses > Number of Subjects	0
Control Group		0
Convergence Information
	Number of Iterations	Optimal Solution Found
PROBIT	7	Yes
Parameter Estimates
	Parameter	Estimate	Std. Error	Z	Sig.	95% Confidence Interval
						Lower Bound	Upper Bound
PROBITa	Concentration	0.007	0.003	2.443	0.015	0.001	0.012
	Intercept	0.002	0.155	0.013	0.99	-0.153	0.157
a. PROBIT model: PROBIT(p) = Intercept + BX
Chi-Square Tests
		Chi-Square	dfb	Sig.
PROBIT	Pearson Goodness-of-Fit Test	0.007	2	.997a
a. Since the significance level is greater than .050, no heterogeneity factor is used in the calculation of confidence limits.
b. Statistics based on individual cases differ from statistics based on aggregated cases.
Cell Counts and Residuals
	Number	Concentration	Number of Subjects	Observed Responses	Expected Responses	Residual	Probability
PROBIT	1	12.5	50	27	26.739	0.131	0.535
	2	25	50	28	28.427	-0.227	0.569
	3	50	50	32	31.718	0.112	0.634
	4	100	50	38	37.665	-0.015	0.753
Confidence Limits
	Probability	95% Confidence Limits for Concentration
		Estimate	Lower Bound	Upper Bound
PROBIT	0.01	-340.899	-1907.553	-168.134
	0.02	-300.986	-1705.72	-145.862
	0.03	-275.662	-1577.681	-131.715
	0.04	-256.612	-1481.372	-121.062
	0.05	-241.117	-1403.04	-112.388
	0.06	-227.928	-1336.375	-104.999
	0.07	-216.363	-1277.928	-98.514
	0.08	-206.009	-1225.601	-92.702
	0.09	-196.592	-1178.017	-87.411
	0.1	-187.924	-1134.221	-82.536
	0.15	-152.034	-952.952	-62.292
	0.2	-123.511	-808.986	-46.102
	0.25	-99.04	-685.59	-32.099
	0.3	-77.064	-574.92	-19.381
	0.35	-56.701	-472.566	-7.396
	0.4	-37.378	-375.747	4.281
	0.45	-18.682	-282.599	16.103
	0.5	-0.283	-191.994	28.805
	0.55	18.115	-104.142	44.26
	0.6	36.811	-24.728	69.817
	0.65	56.134	25.984	127.6
	0.7	76.497	50.011	217.912
	0.75	98.473	66.859	324.452
	0.8	122.944	82.752	445.959
	0.85	151.467	99.983	588.884
	0.9	187.357	120.88	769.499
	0.91	196.025	125.858	813.193
	0.92	205.442	131.246	860.68
	0.93	215.796	137.149	912.915
	0.94	227.361	143.722	971.274
	0.95	240.55	151.195	1037.856
	0.96	256.046	159.951	1116.105
	0.97	275.095	170.686	1212.332
	0.98	300.419	184.918	1340.287
	0.99	340.332	207.287	1542.023
BGA11
PROBIT Mortality OF Total_Nematodes WITH Concentration
/LOG NONE
/MODEL PROBIT
/PRINT FREQ CI
/CRITERIA P(.05) ITERATE(20) STEPLIMIT(.1).
Probit Analysis
Notes
Output Created		22-06-2022 12:33
Comments
Input	Active Dataset	DataSet0
	Filter	<none>
	Weight	<none>
	Split File	<none>
	N of Rows in Working Data File	4
Missing Value Handling	Definition of Missing	User-defined missing values are treated as missing.
	Cases Used	Statistics are based on all cases with valid data for all variables in the model.
Syntax		PROBIT Mortality OF Total_Nematodes WITH Concentration
		/LOG NONE
		/MODEL PROBIT
		/PRINT FREQ CI
		/CRITERIA P(.05) ITERATE(20) STEPLIMIT(.1).
Resources	Processor Time	00:00.1
	Elapsed Time	00:00.1
[DataSet0]
Warnings
Relative Median Potency Estimates are not displayed because there is no grouping variable in the model.
Data Information
		N of Cases
Valid		4
Rejected	Missing	0
	Number of Responses > Number of Subjects	0
Control Group		0
Convergence Information
	Number of Iterations	Optimal Solution Found
PROBIT	8	Yes
Parameter Estimates
	Parameter	Estimate	Std. Error	Z	Sig.	95% Confidence Interval
						Lower Bound	Upper Bound
PROBITa	Concentration	0.006	0.003	2.375	0.018	0.001	0.012
	Intercept	-0.501	0.156	-3.209	0.001	-0.657	-0.345
a. PROBIT model: PROBIT(p) = Intercept + BX
Chi-Square Tests
		Chi-Square	dfb	Sig.
PROBIT	Pearson Goodness-of-Fit Test	0.81	2	.667a
a. Since the significance level is greater than .050, no heterogeneity factor is used in the calculation of confidence limits.
b. Statistics based on individual cases differ from statistics based on aggregated cases.
Cell Counts and Residuals
	Number	Concentration	Number of Subjects	Observed Responses	Expected Responses	Residual	Probability
PROBIT	1	12.5	50	15	16.833	-1.893	0.337
	2	25	50	21	18.309	2.361	0.366
	3	50	50	21	21.373	-0.203	0.427
	4	100	50	27	27.695	-0.255	0.554
Confidence Limits
	Probability	95% Confidence Limits for Concentration
		Estimate	Lower Bound	Upper Bound
PROBIT	0.01	-286.687	-1868.19	-134.139
	0.02	-243.87	-1623.189	-110.478
	0.03	-216.703	-1467.778	-95.432
	0.04	-196.267	-1350.893	-84.09
	0.05	-179.644	-1255.835	-74.844
	0.06	-165.494	-1174.942	-66.958
	0.07	-153.088	-1104.031	-60.027
	0.08	-141.98	-1040.553	-53.807
	0.09	-131.878	-982.837	-48.135
	0.1	-122.579	-929.724	-42.901
	0.15	-84.078	-710.028	-21.019
	0.2	-53.478	-535.841	-3.208
	0.25	-27.226	-387.063	12.732
	0.3	-3.651	-254.722	28.312
	0.35	18.194	-135.281	45.942
	0.4	38.924	-33.628	74.357
	0.45	58.979	26.042	140.528
	0.5	78.717	50.873	239.543
	0.55	98.455	66.611	347.652
	0.6	118.511	80.002	460.102
	0.65	139.24	92.782	577.388
	0.7	161.086	105.703	701.539
	0.75	184.661	119.311	835.852
	0.8	210.913	134.231	985.649
	0.85	241.512	151.441	1160.438
	0.9	280.013	172.928	1380.528
	0.91	289.313	178.099	1433.706
	0.92	299.415	183.71	1491.482
	0.93	310.523	189.873	1555.017
	0.94	322.929	196.749	1625.983
	0.95	337.078	204.583	1706.928
	0.96	353.701	213.777	1802.038
	0.97	374.138	225.067	1918.976
	0.98	401.304	240.059	2074.441
	0.99	444.122	263.658	2319.504
BGA12
PROBIT Mortality OF Total_Nematodes WITH Concentration
/LOG NONE
/MODEL PROBIT
/PRINT FREQ CI
/CRITERIA P(.05) ITERATE(20) STEPLIMIT(.1).
Probit Analysis
Notes
Output Created		22-06-2022 12:39
Comments
Input	Active Dataset	DataSet0
	Filter	<none>
	Weight	<none>
	Split File	<none>
	N of Rows in Working Data File	4
Missing Value Handling	Definition of Missing	User-defined missing values are treated as missing.
	Cases Used	Statistics are based on all cases with valid data for all variables in the model.
Syntax		PROBIT Mortality OF Total_Nematodes WITH Concentration
		/LOG NONE
		/MODEL PROBIT
		/PRINT FREQ CI
		/CRITERIA P(.05) ITERATE(20) STEPLIMIT(.1).
Resources	Processor Time	00:00.1
	Elapsed Time	00:00.1
[DataSet0]
Warnings
Relative Median Potency Estimates are not displayed because there is no grouping variable in the model.
Data Information
		N of Cases
Valid		4
Rejected	Missing	0
	Number of Responses > Number of Subjects	0
Control Group		0
Convergence Information
	Number of Iterations	Optimal Solution Found
PROBIT	11	Yes
Parameter Estimates
	Parameter	Estimate	Std. Error	Z	Sig.	95% Confidence Interval
						Lower Bound	Upper Bound
PROBITa	Concentration	0.009	0.004	2.643	0.008	0.002	0.016
	Intercept	0.53	0.175	3.032	0.002	0.355	0.704
a. PROBIT model: PROBIT(p) = Intercept + BX
Chi-Square Tests
		Chi-Square	dfb	Sig.
PROBIT	Pearson Goodness-of-Fit Test	0.503	2	.778a
a. Since the significance level is greater than .050, no heterogeneity factor is used in the calculation of confidence limits.
b. Statistics based on individual cases differ from statistics based on aggregated cases.
Cell Counts and Residuals
	Number	Concentration	Number of Subjects	Observed Responses	Expected Responses	Residual	Probability
PROBIT	1	12.5	50	36	37.051	-1.451	0.741
	2	25	50	40	38.869	1.471	0.777
	3	50	50	42	42.034	0.266	0.841
	4	100	50	46	46.427	-0.277	0.929
Confidence Limits
	Probability	95% Confidence Limits for Concentration
		Estimate	Lower Bound	Upper Bound
PROBIT	0.01	-305.317	-1294.771	-157.651
	0.02	-276.174	-1182.105	-140.828
	0.03	-257.684	-1110.63	-130.145
	0.04	-243.774	-1056.869	-122.103
	0.05	-232.46	-1013.142	-115.558
	0.06	-222.83	-975.927	-109.983
	0.07	-214.386	-943.299	-105.092
	0.08	-206.825	-914.087	-100.711
	0.09	-199.949	-887.523	-96.724
	0.1	-193.62	-863.072	-93.052
	0.15	-167.415	-761.863	-77.825
	0.2	-146.588	-681.462	-65.687
	0.25	-128.721	-612.52	-55.239
	0.3	-112.675	-550.645	-45.818
	0.35	-97.806	-493.352	-37.046
	0.4	-83.697	-439.037	-28.671
	0.45	-70.047	-386.553	-20.502
	0.5	-56.613	-334.991	-12.373
	0.55	-43.179	-283.558	-4.114
	0.6	-29.528	-231.505	4.485
	0.65	-15.419	-178.073	13.743
	0.7	-0.55	-122.54	24.276
	0.75	15.495	-64.708	37.739
	0.8	33.363	-8.28	60.702
	0.85	54.19	31.189	113.772
	0.9	80.395	55.21	206.186
	0.91	86.724	59.778	229.741
	0.92	93.6	64.52	255.551
	0.93	101.16	69.547	284.117
	0.94	109.604	74.998	316.184
	0.95	119.234	81.068	352.904
	0.96	130.549	88.059	396.185
	0.97	144.458	96.513	449.535
	0.98	162.948	107.592	520.613
	0.99	192.091	124.83	632.864
BJA13
PROBIT Mortality OF Total_Nematodes WITH Concentration
/LOG NONE
/MODEL PROBIT
/PRINT FREQ CI
/CRITERIA P(.05) ITERATE(20) STEPLIMIT(.1).
Probit Analysis
Notes
Output Created		22-06-2022 12:54
Comments
Input	Active Dataset	DataSet0
	Filter	<none>
	Weight	<none>
	Split File	<none>
	N of Rows in Working Data File	4
Missing Value Handling	Definition of Missing	User-defined missing values are treated as missing.
	Cases Used	Statistics are based on all cases with valid data for all variables in the model.
Syntax		PROBIT Mortality OF Total_Nematodes WITH Concentration
		/LOG NONE
		/MODEL PROBIT
		/PRINT FREQ CI
		/CRITERIA P(.05) ITERATE(20) STEPLIMIT(.1).
Resources	Processor Time	00:00.1
	Elapsed Time	00:00.1
[DataSet0]
Warnings
Relative Median Potency Estimates are not displayed because there is no grouping variable in the model.
Data Information
		N of Cases
Valid		4
Rejected	Missing	0
	Number of Responses > Number of Subjects	0
Control Group		0
Convergence Information
	Number of Iterations	Optimal Solution Found
PROBIT	6	Yes
Parameter Estimates
	Parameter	Estimate	Std. Error	Z	Sig.	95% Confidence Interval
						Lower Bound	Upper Bound
PROBITa	Concentration	0.009	0.003	3.352	0.001	0.004	0.015
	Intercept	-0.314	0.154	-2.031	0.042	-0.468	-0.159
a. PROBIT model: PROBIT(p) = Intercept + BX
Chi-Square Tests
		Chi-Square	dfb	Sig.
PROBIT	Pearson Goodness-of-Fit Test	0.174	2	.917a
a. Since the significance level is greater than .050, no heterogeneity factor is used in the calculation of confidence limits.
b. Statistics based on individual cases differ from statistics based on aggregated cases.
Cell Counts and Residuals
	Number	Concentration	Number of Subjects	Observed Responses	Expected Responses	Residual	Probability
PROBIT	1	12.5	50	21	21.08	-0.41	0.422
	2	25	50	23	23.367	-0.357	0.467
	3	50	50	29	27.976	1.254	0.56
	4	100	50	36	36.504	-0.464	0.73
Confidence Limits
	Probability	95% Confidence Limits for Concentration
		Estimate	Lower Bound	Upper Bound
PROBIT	0.01	-217.193	-587.96	-119.156
	0.02	-187.777	-517.275	-100.444
	0.03	-169.113	-472.448	-88.552
	0.04	-155.074	-438.741	-79.591
	0.05	-143.653	-411.334	-72.292
	0.06	-133.933	-388.015	-66.07
	0.07	-125.41	-367.578	-60.606
	0.08	-117.778	-349.285	-55.706
	0.09	-110.838	-332.656	-51.243
	0.1	-104.449	-317.356	-47.128
	0.15	-77.999	-254.098	-30.002
	0.2	-56.976	-203.977	-16.236
	0.25	-38.941	-161.164	-4.24
	0.3	-22.745	-122.972	6.789
	0.35	-7.737	-87.967	17.393
	0.4	6.504	-55.395	28.101
	0.45	20.283	-25.098	39.678
	0.5	33.843	2.229	53.559
	0.55	47.403	24.862	72.136
	0.6	61.182	41.968	96.903
	0.65	75.423	55.413	126.738
	0.7	90.431	67.367	160.394
	0.75	106.627	79.121	197.861
	0.8	124.662	91.545	240.246
	0.85	145.684	105.583	290.094
	0.9	172.135	122.897	353.164
	0.91	178.524	127.043	368.434
	0.92	185.464	131.535	385.033
	0.93	193.095	136.463	403.297
	0.94	201.618	141.954	423.708
	0.95	211.339	148.203	447
	0.96	222.759	155.528	474.381
	0.97	236.799	164.515	508.062
	0.98	255.463	176.435	552.861
	0.99	284.879	195.178	623.514
BJA14
PROBIT Mortality OF Total_Nematodes WITH Concentration
/LOG NONE
/MODEL PROBIT
/PRINT FREQ CI
/CRITERIA P(.05) ITERATE(20) STEPLIMIT(.1).
Probit Analysis
Notes
Output Created		22-06-2022 13:00
Comments
Input	Active Dataset	DataSet0
	Filter	<none>
	Weight	<none>
	Split File	<none>
	N of Rows in Working Data File	4
Missing Value Handling	Definition of Missing	User-defined missing values are treated as missing.
	Cases Used	Statistics are based on all cases with valid data for all variables in the model.
Syntax		PROBIT Mortality OF Total_Nematodes WITH Concentration
		/LOG NONE
		/MODEL PROBIT
		/PRINT FREQ CI
		/CRITERIA P(.05) ITERATE(20) STEPLIMIT(.1).
Resources	Processor Time	00:00.1
	Elapsed Time	00:00.1
[DataSet0]
Warnings
Relative Median Potency Estimates are not displayed because there is no grouping variable in the model.
Data Information
		N of Cases
Valid		4
Rejected	Missing	0
	Number of Responses > Number of Subjects	0
Control Group		0
Convergence Information
	Number of Iterations	Optimal Solution Found
PROBIT	12	Yes
Parameter Estimates
	Parameter	Estimate	Std. Error	Z	Sig.	95% Confidence Interval
						Lower Bound	Upper Bound
PROBITa	Concentration	0.017	0.005	3.465	0.001	0.007	0.026
	Intercept	0.411	0.192	2.137	0.033	0.219	0.603
a. PROBIT model: PROBIT(p) = Intercept + BX
Chi-Square Tests
		Chi-Square	dfb	Sig.
PROBIT	Pearson Goodness-of-Fit Test	0.517	2	.772a
a. Since the significance level is greater than .050, no heterogeneity factor is used in the calculation of confidence limits.
b. Statistics based on individual cases differ from statistics based on aggregated cases.
Cell Counts and Residuals
	Number	Concentration	Number of Subjects	Observed Responses	Expected Responses	Residual	Probability
PROBIT	1	12.5	50	38	36.636	1.404	0.733
	2	25	50	38	39.855	-1.485	0.797
	3	50	50	45	44.734	-0.124	0.895
	4	100	50	49	49.091	0.189	0.982
Confidence Limits
	Probability	95% Confidence Limits for Concentration
		Estimate	Lower Bound	Upper Bound
PROBIT	0.01	-162.727	-416.718	-91.66
	0.02	-146.521	-379.486	-81.235
	0.03	-136.238	-355.871	-74.613
	0.04	-128.503	-338.11	-69.627
	0.05	-122.211	-323.667	-65.568
	0.06	-116.856	-311.376	-62.111
	0.07	-112.16	-300.601	-59.077
	0.08	-107.956	-290.956	-56.358
	0.09	-104.132	-282.186	-53.885
	0.1	-100.612	-274.114	-51.606
	0.15	-86.039	-240.715	-42.152
	0.2	-74.458	-214.198	-34.61
	0.25	-64.521	-191.476	-28.113
	0.3	-55.598	-171.099	-22.251
	0.35	-47.33	-152.248	-16.786
	0.4	-39.484	-134.398	-11.564
	0.45	-31.892	-117.174	-6.465
	0.5	-24.422	-100.284	-1.386
	0.55	-16.951	-83.48	3.779
	0.6	-9.36	-66.534	9.156
	0.65	-1.514	-49.228	14.922
	0.7	6.755	-31.374	21.383
	0.75	15.678	-12.913	29.162
	0.8	25.614	5.7	39.768
	0.85	37.196	22.887	56.64
	0.9	51.769	37.916	84.464
	0.91	55.289	40.914	91.816
	0.92	59.112	44.015	99.959
	0.93	63.317	47.285	109.053
	0.94	68.012	50.807	119.339
	0.95	73.368	54.702	131.192
	0.96	79.66	59.16	145.237
	0.97	87.395	64.517	162.627
	0.98	97.677	71.498	185.883
	0.99	113.884	82.301	222.738
BJB 18
PROBIT Mortality OF Total_Nematodes WITH Concentration
/LOG 10
/MODEL PROBIT
/PRINT FREQ CI
/CRITERIA P(.05) ITERATE(20) STEPLIMIT(.1).
Probit Analysis
Notes
Output Created		22-06-2022 13:13
Comments
Input	Active Dataset	DataSet0
	Filter	<none>
	Weight	<none>
	Split File	<none>
	N of Rows in Working Data File	4
Missing Value Handling	Definition of Missing	User-defined missing values are treated as missing.
	Cases Used	Statistics are based on all cases with valid data for all variables in the model.
Syntax		PROBIT Mortality OF Total_Nematodes WITH Concentration
		/LOG 10
		/MODEL PROBIT
		/PRINT FREQ CI
		/CRITERIA P(.05) ITERATE(20) STEPLIMIT(.1).
Resources	Processor Time	00:00.1
	Elapsed Time	00:00.2
[DataSet0]
Warnings
Relative Median Potency Estimates are not displayed because there is no grouping variable in the model.
Data Information
		N of Cases
Valid		4
Rejected	Missing	0
	LOG Transform Cannot be Done	0
	Number of Responses > Number of Subjects	0
Control Group		0
Convergence Information
	Number of Iterations	Optimal Solution Found
PROBIT	10	Yes
Parameter Estimates
	Parameter	Estimate	Std. Error	Z	Sig.	95% Confidence Interval
						Lower Bound	Upper Bound
PROBITa	Concentration	0.686	0.274	2.508	0.012	0.15	1.222
	Intercept	-0.745	0.428	-1.74	0.082	-1.173	-0.317
a. PROBIT model: PROBIT(p) = Intercept + BX (Covariates X are transformed using the base 10.000 logarithm.)
Chi-Square Tests
		Chi-Square	dfb	Sig.
PROBIT	Pearson Goodness-of-Fit Test	1.52	2	.468a
a. Since the significance level is greater than .050, no heterogeneity factor is used in the calculation of confidence limits.
b. Statistics based on individual cases differ from statistics based on aggregated cases.
Cell Counts and Residuals
	Number	Concentration	Number of Subjects	Observed Responses	Expected Responses	Residual	Probability
PROBIT	1	1.097	50	27	25.154	2.316	0.503
	2	1.398	50	26	29.241	-2.821	0.585
	3	1.699	50	32	33.151	-1.241	0.663
	4	2	50	38	36.738	1.702	0.735
Confidence Limits
	Probability	95% Confidence Limits for Concentration			95% Confidence Limits for log(Concentration)a
		Estimate	Lower Bound	Upper Bound	Estimate	Lower Bound	Upper Bound
PROBIT	0.01	0.005	0	0.244	-2.305	-16.041	-0.612
	0.02	0.012	0	0.41	-1.908	-14.223	-0.388
	0.03	0.022	0	0.569	-1.656	-13.069	-0.245
	0.04	0.034	0	0.728	-1.466	-12.201	-0.138
	0.05	0.049	0	0.89	-1.312	-11.496	-0.05
	0.06	0.066	0	1.057	-1.181	-10.895	0.024
	0.07	0.086	0	1.228	-1.066	-10.369	0.089
	0.08	0.109	0	1.406	-0.962	-9.897	0.148
	0.09	0.135	0	1.589	-0.869	-9.469	0.201
	0.1	0.165	0	1.779	-0.782	-9.074	0.25
	0.15	0.376	0	2.846	-0.425	-7.441	0.454
	0.2	0.723	0	4.143	-0.141	-6.145	0.617
	0.25	1.266	0	5.734	0.102	-5.033	0.758
	0.3	2.095	0	7.703	0.321	-4.037	0.887
	0.35	3.342	0.001	10.174	0.524	-3.115	1.007
	0.4	5.204	0.006	13.344	0.716	-2.244	1.125
	0.45	7.989	0.039	17.564	0.902	-1.407	1.245
	0.5	12.18	0.255	23.604	1.086	-0.594	1.373
	0.55	18.571	1.556	33.811	1.269	0.192	1.529
	0.6	28.508	7.873	60.502	1.455	0.896	1.782
	0.65	44.396	22.546	205.956	1.647	1.353	2.314
	0.7	70.807	38.551	1327.424	1.85	1.586	3.123
	0.75	117.181	56.819	12001.825	2.069	1.754	4.079
	0.8	205.344	82.1	148522.2	2.312	1.914	5.172
	0.85	394.873	122.427	2871321.627	2.596	2.088	6.458
	0.9	899.008	198.786	121441127.9	2.954	2.298	8.084
	0.91	1096.638	223.118	300508850.1	3.04	2.349	8.478
	0.92	1360.871	252.819	804522171.6	3.134	2.403	8.906
	0.93	1725.455	289.921	2376855968	3.237	2.462	9.376
	0.94	2249.238	337.665	7973543992	3.352	2.528	9.902
	0.95	3043.294	401.578	31723580296	3.483	2.604	10.501
	0.96	4341.246	492.003	1.60782E+11	3.638	2.692	11.206
	0.97	6718.471	631.106	1.18321E+12	3.827	2.8	12.073
	0.98	12005.633	877.936	1.68168E+13	4.079	2.943	13.226
	0.99	29974.288	1474.946	1.10445E+15	4.477	3.169	15.043
a. Logarithm base = 10.
Isolates	times	LC50 value (%)	(R2)	Regression equation	Fiducial limits
BAK 1	24	2.85	0.93	Y=0.62X- 0.28	0.05-1.2
BAK 2	24	7.44	0.97	Y=0.9X-0.79	0.33-1.47
BAB3	24	14.89	0.95	Y=0.69X-0.75	0.15-1.21
BTS6	24	6.64	0.94	Y=0.94X-0.77	0.36-1.53
BTM7	24	2.43	0.89	Y=0.62X-0.24	0.04-0.2
BSL9	24	1.13	0.88	Y=0.004X-0.005	0.001-0.01
BSL10	24	0.28	0.99	Y=0.007X+0.002	0.001-0.012
BGA11	24	78.71	0.87	Y=0.06X-0.5	0.001-0.012
BGA12	24	-56.53	0.95	Y=0.009X+0.53	0.002-0.016
BJA13	24	33.84	0.98	Y=0.09X-0.31	0.004-0.015
BJA14	24	-24.44	0.98	Y=0.017X+0.41	0.007-0.026
BJR17	24	0.57	0.84	Y=0.05X+0.13	0.09-1.14
BJB18	24	12.88	0.82	Y=0.68X-0.75	0.15-1.22
FRESH SHOOT WEIGHT
Tests of Between-Subjects Effects
Dependent Variable: FSW
Source	Type III Sum of Squares	df	Mean Square	F	Sig.
Corrected Model	408.475a	16	25.53	51.531	0
Intercept	14168.673	1	14168.673	28599.154	0
treatment	408.475	16	25.53	51.531	0
Error	33.689	68	0.495
Total	14610.837	85
Corrected Total	442.164	84
a. R Squared = .924 (Adjusted R Squared = .906)
FSW
Duncan
treatment	N	Subset
		1	2	3	4	5	6	7	8	9	10
17	5	8.1560j
5	5		10.4040i
3	5		10.8920hi	10.8920h
2	5		10.9766hi	10.9766h
4	5			11.3800gh	11.3800g
1	5			11.5940gh	11.5940g
14	5				12.2000fg	12.2000f
12	5					12.5980ef	12.5980e
15	5					12.8080ef	12.8080e
9	5						13.3360de	13.3360d
11	5						13.3880de	13.3880d
8	5							13.9680cd	13.9680c
7	5								14.6680c
13	5								14.6880c
10	5									15.6700b
6	5									15.7260b
16	5										17.0320a
Sig.		1	0.23	0.156	0.086	0.203	0.11	0.185	0.131	0.9	1
Means for groups in homogeneous subsets are displayed.
Based on observed means.
The error term is Mean Square(Error) = .495.
a. Uses Harmonic Mean Sample Size = 5.000.
b. Alpha = 0.05.
FRESH	ROOT	WEIGHT
Tests of Between-Subjects Effects
Dependent Variable: FRW
Source	Type III Sum of Squares	df	Mean Square	F	Sig.
Corrected Model	116.366a	16	7.273	72.473	0
Intercept	3343.603	1	3343.603	33318.242	0
treatment	116.366	16	7.273	72.473	0
Error	6.824	68	0.1
Total	3466.794	85
Corrected Total	123.19	84
a. R Squared = .945 (Adjusted R Squared = .932)
FRW
Duncan
treatment	N	Subset
		1	2	3	4	5	6	7	8	9	10	11	12
17	5	3.1900L
5	5		5.0860k
3	5		5.2620jk	5.2620j
2	5		5.2740jk	5.2740j
4	5			5.5460ij	5.5460i
1	5				5.7580hi	5.7580h
14	5					6.0900gh	6.0900g
12	5						6.2980fg	6.2980f
15	5						6.4220fg	6.4220ef	6.4220e
9	5							6.6040ef	6.6040de	6.6040d
11	5								6.7580de	6.7580d
8	5								6.7760de	6.7760d
7	5									6.9660cd	6.9660c
13	5										7.2300bc	7.2300b
10	5											7.3940b
6	5											7.5460b
16	5												8.4220a
Sig.		1	0.382	0.186	0.294	0.102	0.122	0.154	0.111	0.103	0.192	0.141	1
Means for groups in homogeneous subsets are displayed.
Based on observed means.
The error term is Mean Square(Error) = .100.
a. Uses Harmonic Mean Sample Size = 5.000.
b. Alpha = 0.05.
DRY SHOOT WEIGHT
Tests of Between-Subjects Effects
Dependent Variable: DSW
Source	Type III Sum of Squares	df	Mean Square	F	Sig.
Corrected Model	77.544a	16	4.846	78.732	0
Intercept	1710.557	1	1710.557	27788.148	0
treatment	77.544	16	4.846	78.732	0
Error	4.186	68	0.062
Total	1792.286	85
Corrected Total	81.73	84
a. R Squared = .949 (Adjusted R Squared = .937)
DSW
Duncan
treatment	N	Subset
		1	2	3	4	5	6	7	8	9	10	11
17	5	2.5980k
5	5		3.2720j
3	5		3.4140ij	3.4140i
2	5			3.6180hi	3.6180h
4	5			3.7280hi	3.7280h
1	5				3.9120gh	3.9120g
14	5					4.2040fg	4.2040f
12	5						4.5080ef	4.5080e
15	5							4.5580e
9	5							4.6800de	4.6800d
11	5								4.9300cd	4.9300c
8	5								4.9660cd	4.9660c
7	5									5.0300c
13	5									5.2060c
10	5										5.5200b
6	5										5.6840b
16	5											6.4340a
Sig.		1	0.369	0.062	0.08	0.067	0.057	0.307	0.089	0.113	0.3	1
Means for groups in homogeneous subsets are displayed.
Based on observed means.
The error term is Mean Square(Error) = .062.
a. Uses Harmonic Mean Sample Size = 5.000.
b. Alpha = 0.05.
DRY ROOT WEIGHT
Tests of Between-Subjects Effects
Dependent Variable: DRW
Source	Type III Sum of Squares	df	Mean Square	F	Sig.
Corrected Model	23.070a	16	1.442	50.166	0
Intercept	154.104	1	154.104	5361.55	0
treatment	23.07	16	1.442	50.166	0
Error	1.954	68	0.029
Total	179.128	85
Corrected Total	25.025	84
a. R Squared = .922 (Adjusted R Squared = .904)
DRW
Duncan
treatment	N	Subset
		1	2	3	4	5	6	7	8	9
17	5	.4040i
5	5		.7980h
2	5		.8200h
3	5		.8480h
4	5		.9080h
1	5		.9800gh	.9800g
14	5			1.1380fg	1.1380f
12	5				1.2420ef	1.2420e
15	5				1.3000ef	1.3000e
9	5					1.4640de	1.4640d
11	5						1.5580cd	1.5580c
8	5						1.5740cd	1.5740c
7	5						1.6320cd	1.6320c
13	5							1.7600bc	1.7600b
10	5								1.9660b
6	5								1.9840b
16	5									2.5140a
Sig.		1	0.136	0.145	0.159	0.053	0.159	0.089	0.051	1
Means for groups in homogeneous subsets are displayed.
Based on observed means.
The error term is Mean Square(Error) = .029.
a. Uses Harmonic Mean Sample Size = 5.000.
b. Alpha = 0.05.
NUMBER OF GALLS/ROOT SYSYEM
Tests of Between-Subjects Effects
Dependent Variable: NGRS
Source	Type III Sum of Squares	df	Mean Square	F	Sig.
Corrected Model	146.613a	16	9.163	92.132	0
Intercept	4806.483	1	4806.483	48326.649	0
treatment	146.613	16	9.163	92.132	0
Error	6.763	68	0.099
Total	4959.859	85
Corrected Total	153.376	84
a. R Squared = .956 (Adjusted R Squared = .946)
NGRS
Duncan
treatment	N	Subset
		1	2	3	4	5	6	7	8	9	10	11
16	5	5.1960k
6	5		6.0500j
10	5		6.2800ij	6.2800i
13	5		6.3120ij	6.3120i
7	5		6.4540ij	6.4540hi	6.4540h
8	5			6.5660hi	6.5660h
11	5				6.7900gh	6.7900g
9	5					7.0640fg	7.0640f
15	5						7.3660ef	7.3660e
12	5							7.6580de	7.6580d
14	5								7.8320d
1	5									8.5140c
4	5									8.5360c
2	5										8.9520b
3	5										8.9840b
5	5										9.0820b
17	5											10.2000a
Sig.		1	0.067	0.197	0.116	0.174	0.135	0.148	0.386	0.912	0.544	1
Means for groups in homogeneous subsets are displayed.
Based on observed means.
The error term is Mean Square(Error) = .099.
a. Uses Harmonic Mean Sample Size = 5.000.
b. Alpha = 0.05.
NUMBER OF EGGMASS/ROOT SYSTEM
Tests of Between-Subjects Effects
Dependent Variable: NERS
Source	Type III Sum of Squares	df	Mean Square	F	Sig.
Corrected Model	151.923a	16	9.495	122.668	0
Intercept	4018.197	1	4018.197	51910.743	0
treatment	151.923	16	9.495	122.668	0
Error	5.264	68	0.077
Total	4175.384	85
Corrected Total	157.187	84
a. R Squared = .967 (Adjusted R Squared = .959)
NERS
Duncan
treatment	N	Subset
		1	2	3	4	5	6	7	8	9	10	11	12	13
16	5	4.5000M
6	5		5.4020L
10	5		5.4820kl	5.4820k
13	5		5.7280kl	5.7280jk	5.7280j
7	5			5.7960jk	5.7960j
8	5				5.9740ij	5.9740i
11	5					6.2320hi	6.2320h
9	5						6.5160gh	6.5160g
15	5							6.7760fg	6.7760f
12	5								6.9340ef	6.9340e
14	5									7.2020e
4	5										7.8420d
1	5										7.8660cd	7.8660c
2	5										8.0680cd	8.0680c
3	5											8.2260bc	8.2260b
5	5												8.4700b
17	5													9.8700a
Sig.		1	0.084	0.096	0.192	0.147	0.111	0.144	0.372	0.132	0.231	0.056	0.17	1
Means for groups in homogeneous subsets are displayed.
Based on observed means.
The error term is Mean Square(Error) = .077.
a. Uses Harmonic Mean Sample Size = 5.000.
b. Alpha = 0.05.
Talaromyces allahabadensis
AAAAAAAGGCTGGGAGGATCAGACCAGTACCGACCTCCCACCCGTGTCTACTGTTACCGCGTTGCTTCGGCGGGCCCACTGGGGCCTCGCCCCGGTCGCCGGGGGGTTCTTGCCCCCGGGCCCGCGCCCGCCGAAGCGCCCTGGAACCCTGTCTGAATAGTGAGTCTGAGTGAAAGATTGAATCATTAAAACTTTCAACAACGGATCTCTTGGTTCCGGCATCGAAAAAAAACGCAGCGAAATGCGAAAAGTAATGTGAATTGCAAAATTCCGGGAATCATCGAATTTTTGAACGCACATTGCGCCCCCTGGTTTTCCGGGGGGTATGCCTGCCCGAGCGTCTTTTCTGCCCTCCACCACGGGTGGGGGATGGGTGCTGCCCCCGCGGGGACCCGCCCC…
TCCGGTAACTGGTTCCTGAGGTTCTATCTGGTAAGAGACGAGCCCCAAATGGGCCGCCTGGGGGGAAGACCATTCACCGACCGAGTCCCTCCCGAGCGGGTGACAGAGCCCCATACGCTCGAGGACCCGACGCGGCGCCGCCACTGCTTTTGGGGCGTGTCCCCGGGGGGACAGCACCCATCACCCAGCCGTGCTGGAGGGCAGAAATGACGCTCGGACAGGCATGCCCCCCGGAATGCCAGGGGGCGCAATGTGCGTTCAAAGATTCGATGATTCACGGAATTCTGCAATTCACATTACTTATCGCATTTCGCTGCGTTCTTCATCGATGCCGGAACCAAGAGATCCGTTGTTGAAAGTTTTAATGATTCAATCTCTCACTCAGACTCACTATTCAGA…
Trichoderma asperellum
GCGGGGGGGTTCACTCCCAAACCCAATGTGAACGTTACCAAACTGTTGCCTCGGCGGGGTCACGCCCCGGGTGCGTCGCAGCCCCGGAACCAGGCGCCCGCCGGAGGAACCAACCAAACTCTTTCTGTAGTCCCCTCGCGGACGTATTTCTTACAGCTCTGAGCAAAAATTCAAAATGAATCAAAACTTTCAACAACGGATCTCTTGGTTCTGGCATCGATGAAGAACGCAGCGAAATGCGATAAGTAATGTGAATTGCAGAATTCAGTGAATCATCGAATCTTTGAACGCACATTGCGCCCGCCAGTATTCTGGCGGGCATGCCTGTCCGAGCGTCATTTCAACCCTCGAACCCCTCCGGGGGATCGGCGTTGGGGATCGGGACCCCTCACACGGGTG…
TGGGGATCTACCTGATCCGAGGTCACATTTCAGAAAGTTGGGGTGTTTTACGGACGTGGACGCGCCGCGCTCCCGGTGCGAGTTGTGCAAACTACTGCGCAGGAGAGGCTGCGGCGAGACCGCCACTGTATTTCGGGGCCGGCACCCGTGTGAGGGGTCCCGATCCCCAACGCCGATCCCCCGGAGGGGTTCGAGGGTTGAAATGACGCTCGGACAGGCATGCCCGCCAGAATACTGGCGGGCGCAATGTGCGTTCAAAGATTCGATGATTCACTGAATTCTGCAATTCACATTACTTATCGCATTTCGCTGCGTTCTTCATCGATGCCAGAACCAAGAGATCCGTTGTTGAAAGTTTTGATTCATTTTGAATTTTTGCTCAGAGCTGTAAGAAATACG…
