# Supplementary material for: Diversity of bioprotective microbial organisms in Upper Region of Assam and its efficacy against Meloidogyne graminicola
Source: PeerJ. 2023 Jul 28;11:e15779. doi: 10.7717/peerj.15779 (PMC10389073; doi:10.7717/peerj.15779)
Supplement: Supplemental Information 4 [file peerj-11-15779-s004.xlsx]

## Sheet: Sheet1
										BSH8
	conc	6hr	A		12hr	A		24hr	A		48 hr	A		conc	6hr	A		12hr	A		24hr	A		48 hr	A
	S/8	44	41.5539		58	49.6034		72	58.0519		82	64.8959		S/4	56	48.4461		66	54.3315		78	62.0279		90	71.5651
	S/8	42	40.3966		56	48.4461		66	54.3315		80	63.4349		S/4	54	47.2943		68	55.5501		78	62.0279		88	69.7321
	S/8	46	42.7057		56	48.4461		68	55.5501		84	66.4218		S/4	52	46.1462		64	53.1301		80	63.4349		88	69.7321
	Mean	44	41.5521		56.6667	48.8319		68.6667	55.9778		82	64.9176		mean	54	47.2955		66	54.3372		78.6667	62.4969		88.6667	70.3431
	conc	6hr	A		12hr	A		24hr	A		48 hr	A		conc	6hr	A		12hr	A		24hr	A		48 hr	A
	S/2	64	53.1301		76	60.6661		84	66.4218		96	78.463		S	76	60.6661		84	66.4218		94	75.8212		100	90
	S/2	60	50.7685		72	58.0519		82	64.8959		98	81.8699		S	74	59.3427		82	64.8959		96	78.463		100	90
	S/2	66	54.3315		76	60.6661		84	66.4218		96	78.463		S	76	60.6661		84	66.4218		92	73.5701		100	90
	mean	63.3333	52.7433		74.6667	59.7947		83.3333	65.9132		96.6667	79.5987		mean	75.3333	60.225		83.3333	65.9132		94	75.9514		100	90
										BTS5
	conc	6hr	A		12hr	A		24hr	A		48 hr	A		conc	6hr	A		12hr	A		24hr	A		48 hr	A
	S/8	36	36.8699		48	43.8538		62	51.9433		80	63.4349		S/4	40	39.2315		56	48.4461		68	55.5501		84	66.4218
	S/8	38	38.0567		48	43.8538		64	53.1301		78	62.0279		S/4	44	41.5539		54	47.2943		70	56.7891		84	66.4218
	S/8	36	36.8699		46	42.7057		60	50.7685		78	62.0279		S/4	40	39.2315		56	48.4461		72	58.0519		86	68.0272
	Mean	36.6667	37.2655		47.3333	43.4711		62	51.9473		78.6667	62.4969		mean	41.3333	40.0057		55.3333	48.0621		70	56.797		84.6667	66.957
	conc	6hr	A		12hr	A		24hr	A		48 hr	A		conc	6hr	A		12hr	A		24hr	A		48 hr	A
	S/2	48	43.8538		60	50.7685		92	73.5701		98	81.8699		S	56	48.4461		72	58.0519		98	81.8699		100	90
	S/2	50	45		64	53.1301		94	75.8212		100	90		S	48	43.8538		74	59.3427		96	78.463		100	90
	S/2	48	43.8538		62	51.9433		96	78.463		100	90		S	48	43.8538		70	56.7891		98	81.8699		100	90
	mean	48.6667	44.2359		62	51.9473		94	75.9514		99.3333	87.29		mean	50.6667	45.3845		72	58.0612		97.3333	80.7343		100	90
										BTS4
	conc	6hr	A		12hr	A		24hr	A		48 hr	A		conc	6hr	A		12hr	A		24hr	A		48 hr	A
	S/8	42	40.3966		54	47.2943		66	54.3315		80	63.4349		S/4	52	46.1462		62	51.9433		74	59.3427		88	69.7321
	S/8	36	36.8699		48	43.8538		58	49.6034		76	60.6661		S/4	44	41.5539		56	48.4461		68	55.5501		80	63.4349
	S/8	40	39.2315		58	49.6034		68	55.5501		80	63.4349		S/4	42	40.3966		56	48.4461		66	54.3315		82	64.8959
	Mean	39.3333	38.8327		53.3333	46.9172		64	53.1617		78.6667	62.512		mean	46	42.6989		58	49.6118		69.3333	56.4081		83.3333	66.021
	conc	6hr	A		12hr	A		24hr	A		48 hr	A		conc	6hr	A		12hr	A		24hr	A		48 hr	A
	S/2	64	53.1301		74	59.3427		86	68.0272		88	69.7321		S	70	56.7891		82	64.8959		88	69.7321		98	81.8699
	S/2	58	49.6034		70	56.7891		82	64.8959		90	71.5651		S	72	58.0519		80	63.4349		84	66.4218		98	81.8699
	S/2	60	50.7685		74	59.3427		88	69.7321		96	78.463		S	76	60.6661		84	66.4218		88	69.7321		96	78.463
	mean	60.6667	51.1673		72.6667	58.4915		85.3333	67.5517		91.3333	73.2534		mean	72.6667	58.5024		82	64.9176		86.6667	68.6287		97.3333	80.7343
										BJA15
	conc	6hr	A		12hr	A		24hr	A		48 hr	A		conc	6hr	A		12hr	A		24hr	A		48 hr	A
	S/8	36	36.8699		48	43.8538		62	51.9433		76	60.6661		S/4	42	40.3966		52	46.1462		66	54.3315		78	62.0279
	S/8	38	38.0567		50	45		66	54.3315		74	59.3427		S/4	40	39.2315		54	47.2943		68	55.5501		80	63.4349
	S/8	36	36.8699		50	45		64	53.1301		76	60.6661		S/4	44	41.5539		54	47.2943		66	54.3315		82	64.8959
	Mean	36.6667	37.2655		49.3333	44.6179		64	53.1349		75.3333	60.225		mean	42	40.394		53.3333	46.9116		66.6667	54.7377		80	63.4529
	conc	6hr	A		12hr	A		24hr	A		48 hr	A		conc	6hr	A		12hr	A		24hr	A		48 hr	A
	S/2	48	43.8538		58	49.6034		80	63.4349		98	81.8699		S	60	50.7685		74	59.3427		90	71.5651		100	90
	S/2	50	45		60	50.7685		84	66.4218		100	90		S	62	51.9433		76	60.6661		94	75.8212		100	90
	S/2	54	47.2943		62	51.9433		88	69.7321		100	90		S	66	54.3315		78	62.0279		96	78.463		100	90
	mean	50.6667	45.3827		60	50.7717		84	66.5296		99.3333	87.29		mean	62.6667	52.3477		76	60.6789		93.3333	75.2831		100	90
										FJB11
	conc	6hr	A		12hr	A		24hr	A		48 hr	A		conc	6hr	A		12hr	A		24hr	A		48 hr	A
	S/8	56	48.4461		64	53.1301		70	56.7891		76	60.6661		S/4	64	53.1301		72	58.0519		78	62.0279		82	64.8959
	S/8	54	47.2943		62	51.9433		72	58.0519		78	62.0279		S/4	60	50.7685		78	62.0279		74	59.3427		80	63.4349
	S/8	50	45		62	51.9433		74	59.3427		78	62.0279		S/4	66	54.3315		74	59.3427		80	63.4349		86	68.0272
	Mean	53.3333	46.9134		62.6667	52.3389		72	58.0612		77.3333	61.574		mean	63.3333	52.7433		74.6667	59.8075		77.3333	61.6018	#DIV/0!	82.6667	65.4527
	conc	6hr	A		12hr	A		24hr	A		48 hr	A		conc	6hr	A		12hr	A		24hr	A		48 hr	A
	S/2	76	60.6661		82	64.8959		88	69.7321		94	75.8212		S	84	66.4218		88	69.7321		96	78.463		100	90
	S/2	74	59.3427		80	63.4349		86	68.0272		90	71.5651		S	80	63.4349		90	71.5651		98	81.8699		100	90
	S/2	68	55.5501		76	60.6661		82	64.8959		88	69.7321		S	88	69.7321		90	71.5651		96	78.463		100	90
	mean	72.6667	58.5196		79.3333	62.999		85.3333	67.5517		90.6667	72.3728		mean	84	66.5296		89.3333	70.9541		96.6667	79.5987		100	90
										FSH5
	conc	6hr	A		12hr	A		24hr	A		48 hr	A		conc	6hr	A		12hr	A		24hr	A		48 hr	A
	S/8	42	40.3966		50	45		56	48.4461		66	54.3315		S/4	54	47.2943		62	51.9433		68	55.5501		76	60.6661
	S/8	40	39.2315		48	43.8538		54	47.2943		64	53.1301		S/4	42	40.3966		50	45		58	49.6034		64	53.1301
	S/8	36	36.8699		46	42.7057		54	47.2943		62	51.9433		S/4	56	48.4461		66	54.3315		70	56.7891		76	60.6661
	Mean	39.3333	38.8327		48	43.8532		54.6667	47.6782		64	53.1349		mean	50.6667	45.379		59.3333	50.4249		65.3333	53.9809		72	58.1541
	conc	6hr	A		12hr	A		24hr	A		48 hr	A		conc	6hr	A		12hr	A		24hr	A		48 hr	A
	S/2	64	53.1301		70	56.7891		78	62.0279		86	68.0272		S	72	58.0519		78	62.0279		84	66.4218		90	71.5651
	S/2	54	47.2943		62	51.9433		68	55.5501		78	62.0279		S	76	60.6661		80	63.4349		88	69.7321		92	73.5701
	S/2	62	51.9433		70	56.7891		76	60.6661		82	64.8959		S	68	55.5501		74	59.3427		80	63.4349		88	69.7321
	mean	60	50.7892		67.3333	55.1738		74	59.4147		82	64.9837		mean	72	58.0894		77.3333	61.6018		84	66.5296		90	71.6224
